# Supplementary material for: The Relationship between Water, Sanitation and Schistosomiasis: A Systematic Review and Meta-analysis
Source: PLoS Negl Trop Dis. 2014 Dec 4;8(12):e3296. doi: 10.1371/journal.pntd.0003296 (PMC4256273; doi:10.1371/journal.pntd.0003296)
Supplement: Table S1 — Full list of excluded and included studies. (XLSX) [file pntd.0003296.s004.xlsx]

## Sheet: Excluded studies
Study ID (codes starting with B denote papers identified from previous reviews' bibliographies, codes starting with R denote papers cited in other papers)	Year	Author	Title	Reason for exclusion	Excluded at which stage (1 = as a duplicate, 2 = after reading title, 3 = after reading abstract and keywords, 4 = paper not available, 5 after reading full paper, 6 = after discussion with JU)	Reason for exclusion (JETG): 1: Duplicate, 2: Not about WASH, 3: Not about human schistosomiasis, 4: About WASH and schistosomiasis but doesn't contain and odds ratio (OR) or data from which an OR can be calculated, 5: Full study could not be obtained, 6: The data is the same as in another included study, 7: Data is contradictory or not properly defined	Reason for exclusion (DC): 1: Duplicate, 2: Not about WASH, 3: Not about human schistosomiasis, 4: About WASH and schistosomiasis but doesn't contain and odds ratio (OR) or data from which an OR can be calculated, 5: Full study could not be obtained, 6: The data is the same as in another included study, 7: Data is contradictory or not properly defined
70	1950	Watson, J. M.	Studies on bilharziasis in Iraq. IV. The national anti-bilharzia campaign	Duplicate of another paper	1	1	1
72	1951	Abdel Azim Bey, M.	Bilharziasis and its management	Duplicate of another paper	1	1	1
81	1951	Hunter, G. W. R., L. S.; Patterson, K.; Muniz, L. L.	A comparison of Triton-Ne with QM laundry detergent as suggested for the AMS III technique	Duplicate of another paper	1	1	1
82	1951	Hunter, G. W., 3rd; Ritchie, L. S.; Patterson, K.; Muniz, L. L.	A comparison of triton-NE with QM laundry detergent as suggested for the AMS III technique	Duplicate of another paper	1	1	1
85	1951	Pacheco, G. J., J.	Destruction of cercariae of Schistosoma mansoni by combined use of soaps and dyes. [Portuguese]; Destruicao de cercarias de Schistosoma mansoni com saboes associados a materias corantes	Duplicate of another paper	1	1	1
90	1951	Simmonds, W. L. M., W. E.; Wagner, E. D.	Fresh-water cercarial dermatitis from Southern California	Duplicate of another paper	1	1	1
95	1952	Barton, W. L.	The treatment of urinary bilharzia	Duplicate of another paper	1	1	1
99	1952	Lagrange, E. F., A.	[New predator of fresh water pulmobranchiate molluscs as transmitters of bilharziasis]	Duplicate of another paper	1	1	1
100	1952	Lagrange, E. F., A.	New predator of fresh water pulmobranchiate molluscs as transmitters of bilharziasis, Sur un nouveau predateur des mollusques pulmones d'eau douce transmetteurs de la bilharziose. []	Duplicate of another paper	1	1	1
102	1952	Lauret, G.	Five cases of urinary bilharziasis in children. [French]; Cinq cas de bilharziose urinaire chez des enfants	Duplicate of another paper	1	1	1
106	1952	Morris, L. C., F. C.	Clam digger's dermatitis; schistosome dermatitis from sea water	Duplicate of another paper	1	1	1
109	1952	Orris, L. C., F. C.	Clam diner's dermatitis. Scbistosome dermatitis from sea water	Duplicate of another paper	1	1	1
116	1953	Komiya, Y. Y., K.	The behavior of Oncomelania nosophora, the first intermediate host of Schistosoma japonicum, in water	Duplicate of another paper	1	1	1
123	1954	Bayer, F. A.	Larval trematodes found in some fresh-water snails: a suggested biological method of bilharzia control	Duplicate of another paper	1	1	1
125	1954	Bayer, F. A. H.	Larval trematodes found in some fresh-water snails: A suggested biological method of bilharzia control	Duplicate of another paper	1	1	1
128	1954	Deschiens, R.	Effect of mineralization of water on mollusk vectors of schistosomiasis; practical applications. [French]; Incidence de la mineralisation de l'eau sur les mollusques vecteurs des bilharzioses; consequences pratiques	Duplicate of another paper	1	1	1
129	1954	Deschiens, R.	The effect of the mineralization of water on the mollusc vectors of schistosomiasis. Practical consequences. [French]; Incidence de la mineralisation de l'eau sur les mollusques vecteurs des bilharzioses. Consequences pratiques	Duplicate of another paper	1	1	1
131	1954	Deschiens, R. J., J.	Viability of mollusk vectors of schistosomiasis in deep water. [French]; Viabilite des mollusques vecteurs des bilharzioses dans les eaux profondes	Duplicate of another paper	1	1	1
132	1954	Deschiens, R. J., J.	Viability of the mollusc vector of schistosomiasis in deep waters. [French]; Viabilite des mollusques vecteurs des bilharzioses dans les eaux profondes	Duplicate of another paper	1	1	1
137	1954	Hoffman, D. O. Z., R.	A study of water temperatures in a representative Egyptian canal in connection with schistosomiasis control	Duplicate of another paper	1	1	1
139	1954	Hoffman, D. O. Z., R.	A study of water temperatures in a representative Egyptian canal in connection with schistosomiasis control	Duplicate of another paper	1	1	1
147	1954	Rictchken, J. G., M.	Katayaxna disease, early tozaemic stage of bilharziasis. (with a report on a case showing pulmonary infiltration)	Duplicate of another paper	1	1	1
154	1955	Clarke, V. V. G., F. A.	Control of bilharziasis: a simple device for measuring copper concentration in natural waters treated with copper sulphate	Duplicate of another paper	1	1	1
155	1955	De Clarke, V. V. G., F. A.	Control of bilharziasis: A simple device for measuring copper concentration in natural waters treated with copper sulphate	Duplicate of another paper	1	1	1
165	1955	Yasuraoka, D.	The behavior of Oncomelania nosophora, the intermediate host of Schistosoma japonicum, to light in water	Duplicate of another paper	1	1	1
167	1955	Yasuraoka, K.	The behavior of Oncomelania nosophora, the intermediate host of Schistosoma japonicum, to gravity in water	Duplicate of another paper	1	1	1
170	1956	Ayad, N.	Bilharziasis survey in British Somaliland, Eritrea, Ethiopia, Somalia, the Sudan, and Yemen	Duplicate of another paper	1	1	1
172	1956	Cumbie, B. G. H., H. W.	The relation of physiography to the types of fresh-water environments and the presence of Australorbis glabratus in Puerto Rico	Duplicate of another paper	1	1	1
174	1956	Harry, H. W. C., B. G.	*The relation of physiography to the types of freshwater environments and the presence of Australorbis glabratus in Puerto Rico	Duplicate of another paper	1	1	1
176	1956	Klock, J. W.	An automatic molluscicide dispenser for use in flowing water	Duplicate of another paper	1	1	1
182	1956	Oliver, L. B., F. S.	Observations on vectors of schistosomiasis mansoni kept out of water in the laboratory	Duplicate of another paper	1	1	1
184	1956	Olivier, L.	Observations on vectors of schistosomiasis mansoni kept out of water in the laboratory	Duplicate of another paper	1	1	1
185	1956	Olivier, L.	Observations on vectors of schistosomiasis mansoni kept out of water in the laboratory. I	Duplicate of another paper	1	1	1
186	1956	Olivier, L.	Observations on vectors of schistosomiasis mansoni kept out of water in the laboratory. I	Duplicate of another paper	1	1	1
193	1956	Wagner, E. D. M., B.	Effects of water level fluctuation on egg laying in Oncomelania nosophora and Oncomelania quadrasi	Duplicate of another paper	1	1	1
195	1956	Wagner, E. D. M., B.	Effects of water level fluctuation on egg laying in Oncomelania nosophora and Oncomelania quadrasi	Duplicate of another paper	1	1	1
211	1957	Michelson, E. H.	Studies on the biological control of schistosome-baring snails; predators and parasites of fresh-water mollusca: a review of the literature	Duplicate of another paper	1	1	1
223	1958	Alves, W.	Chemical constituents of surface water in Southern Rhodesia, with special reference to the molluscan vectors of bilharziasis	Duplicate of another paper	1	1	1
233	1958	Muirhead-Thomson, R. C.	The ecology of vector snail habitats and mosquito breeding-places. The experimental approach to basic problems	Duplicate of another paper	1	1	1
248	1959	Rowan, W. E. G., A. L.	Relation of water velocity to schistosoma mansoni infection in mice	Duplicate of another paper	1	1	1
264	1960	Saulnier, J. D., R.	Colorimetric determination of the quantity of barium chloride dissolved in fresh water (molluscicide effect in bilharziasis prevention). [French]	Duplicate of another paper	1	1	1
267	1961	Bertrand, D. T., M.; Deschiens, R.	Colorimetric determination of molluscicidal copper salts, in water, on ground, within the framework of the prevention of bilharziasis. [French]	Duplicate of another paper	1	1	1
273	1961	Gariou, J. G., A.; Landon, A.	On the effects of the creation of artificial water projects on the appearance of intestinal schistosomiasis at Yaounde. [French]	Duplicate of another paper	1	1	1
280	1961	Le Corroller, Y. D., R.	On the innocuousness of barium salts, during anti-bilharzian molluscicidal action, on fresh water fauna. [French]	Duplicate of another paper	1	1	1
282	1961	McCullough, F. F.-H., B.	A parasitological survey in three selected communities in Luapula Province, Northern Rhodesia	Duplicate of another paper	1	1	1
286	1961	Paulini, E.	Sanitary engineering in the prevention of schistosomiasis. [Portuguese]	Duplicate of another paper	1	1	1
288	1961	Radke, M. G. R., L. S.; Rowan, W. B.	Effects of water velocities on worm burdens of animals exposed to Schistosoma mansoni cercariae released under laboratory and field conditions	Duplicate of another paper	1	1	1
295	1961	Yasuraoka, K.	The effect of hydrogen ion concentration and salinity of water on extruding response and survival of Oncomelania nosophora, the vector snail of Schistosoma japonicum in Japan	Duplicate of another paper	1	1	1
296	1961	Yasuraoka, K.	The effect of hydrogen ion concentration and salinity of water on extruding response and survival of Oncomelania nosophora, the vector snail of Schistosoma japonicum in Japan	Duplicate of another paper	1	1	1
301	1962	Davenport, D. W., C. A.; Causley, D.	Technique for the study of the behaviour of motile microorganisms	Duplicate of another paper	1	1	1
303	1962	De Araoz, J.	Study of water flow velocities in irrigation canals in Iraq and their mathematical analysis	Duplicate of another paper	1	1	1
309	1962	McMullen, D. B. B., Z. J.; Rainey, M. B.; Francotte, J.	Bilharziasis control in relation to water resources development in Africa and the Middle East	Duplicate of another paper	1	1	1
311	1962	McMullen, D. B. F., J.	Report on a preliminary survey by the WHO Bilharziasis Advisory Team in Upper Volta	Duplicate of another paper	1	1	1
318	1962	Teesdale, C.	Ecological observations on the molluscs of significance in the transmission of bilharziasis in Kenya	Duplicate of another paper	1	1	1
322	1963	Benex, J. D., R.	EFFECT OF EXTERNAL FACTORS ON THE LONGEVITY AND VITALITY OF MIRACIDIA. [French]; Incidence Des Facteurs Externes Sur La Long'evit'e Et La Vitalit'e Des	Duplicate of another paper	1	1	1
331	1963	Warren, K. S. S., S.	Liver disease and ammonia intoxication	Duplicate of another paper	1	1	1
335	1964	Costa, D.	NOTE ON WATER AS A HEALTH EDUCATION PROBLEM IN AREAS OF SCHISTOSOMIASIS. [Portuguese]; Nota S Obre a 'Agua Como Problema De Educa C Ao Sanit'aria, Em 'Areas De Esquistossomose	Duplicate of another paper	1	1	1
338	1964	Eagle, P. C.	BILHARZIASIS	Duplicate of another paper	1	1	1
341	1964	Howard, T. E. H., H. N.; Walden, C. C.	TOXICITY OF COPPER COMPOUNDS TO THE SNAIL VECTOR HOSTS OF THE AGENT OF SCHISTOSOME DERMATITIS, IN WATERS OF DIFFERING HARDNESS	Duplicate of another paper	1	1	1
343	1964	Howard, T. E. H., H. N.; Walden, C. C.	Toxicity of copper compounds to the snail vector hosts of the agent of schistosome dermatitis, in waters of differing hardness	Duplicate of another paper	1	1	1
345	1964	Hunter, I. G. W.	Schistosome dermatitis in Sacramento, California	Duplicate of another paper	1	1	1
349	1964	Kinoti, G.	OBSERVATIONS ON THE TRANSMISSION OF SCHISTOSOMA HAEMATOBIUM AND SCHISTOSOMA BOVIS IN THE LAKE REGION OF TANGANYIKA	Duplicate of another paper	1	1	1
353	1964	Odei, M. A.	SOME OBSERVATIONS ON THE WATER SITUATION AND THE PROBLEM OF BILHARZIASIS IN NORTH/WESTERN GHANA	Duplicate of another paper	1	1	1
355	1964	Odei, M. A.	SOME OBSERVATIONS on THE WATER SITUATION and THE PROBLEM of BILHARZIASIS in NORTH-WESTERN GHANA	Duplicate of another paper	1	1	1
358	1964	Rowan, W. B.	SCHISTOSOMIASIS AND THE CHLORINATION OF SEWAGE EFFLUENT	Duplicate of another paper	1	1	1
360	1964	Rowan, W. B.	SEWAGE TREATMENT AND SCHISTOSOME EGGS	Duplicate of another paper	1	1	1
362	1964	Schutte, C. H. F., G. H.	OBSERVATIONS ON THE DISTRIBUTION OF FRESHWATER MOLLUSCA AND CHEMISTRY OF THE NATURAL WATERS IN THE SOUTH-EASTERN TRANSVAAL AND ADJACENT NORTHERN SWAZILAND	Duplicate of another paper	1	1	1
365	1964	Stohler, H. R. F., J. R.	Chemothfrapy of experimental schistosomiasis mansoni: prophylactic, protective and therapeutic activity of sodium antimony dimercaptosuccinate and antimony dimercaftosuccinic acid in mice and hamsters	Duplicate of another paper	1	1	1
366	1964	Szumlewicz, A. P.	SCHISTOSOMIASIS: AGE OF SNAILS AND SUSCEPTIBILITY TO X-IRRADIATION	Duplicate of another paper	1	1	1
370	1965	Barrett, P. D. E., I. R.	A continuous flow centrifuge for testing the presence of Bilharzia cercariae in water	Duplicate of another paper	1	1	1
373	1965	Chabaud, A. D., R.; Le Corroller, Y.	[Demonstration in Marrakech of a mollescacide treatment of fresh water by copper chloride in the plan of prophylaxis of bilharziasis]	Duplicate of another paper	1	1	1
381	1965	Harinasuta, C. K., M.; Sornmani, S.	A study of schistosoma spinoale in thailand	Duplicate of another paper	1	1	1
384	1965	Jackson, J. H.	BILHARZIASIS; AN APPROACH TO THE CONTROL OF AN ENDEMIC DISEASE WITH PARTICULAR REFERENCE TO NATAL AND ZULULAND	Duplicate of another paper	1	1	1
388	1965	Pitchford, R. J. V., P. S.	SOME FURTHER OBSERVATIONS ON SCHISTOSOME TRANSMISSION IN THE EASTERN TRANSVAAL	Duplicate of another paper	1	1	1
390	1965	Rowan, W. B.	The ecology of schistosome transmission foci	Duplicate of another paper	1	1	1
392	1965	Sturrock, R. F.	THE DEVELOPMENT OF IRRIGATION AND ITS INFLUENCE ON THE TRANSMISSION OF BILHARZIASIS IN TANGANYIKA	Duplicate of another paper	1	1	1
394	1965	Unrau, G. O. F., M.; Dawood, I. K.; Miguel, L. C.; Dazo, B. C.	FIELD TRIALS IN EGYPT WITH ACROLEIN HERBICIDE-MOLLUSCICIDE	Duplicate of another paper	1	1	1
399	1965	Visser, S. A.	Molluscicidal properties and selective toxicity of surface-active agents	Duplicate of another paper	1	1	1
403	1966	Barbosa, F. A.	Schistosomiasis morbidity. [Portuguese]; Morbidade da esquistossomose	Duplicate of another paper	1	1	1
405	1966	Bengtsson, E. P., J.	Bilharziasis in Swedish military personnel returning from the Democratic Republic of the Congo	Duplicate of another paper	1	1	1
411	1966	Chu, K. Y. M., J.; Sabbaghian, H.	Host-parasite relationship of bulinus truncatus and schistosoma haematobium in iran. III. effect of water temperature on the ability of miracidia to infect snails	Duplicate of another paper	1	1	1
412	1966	Chu, K. Y. M., J.; Sabbaghian, H.	Host-parasite relationship of Bulinus truncatus and Schistosoma haematobium in Iran. III. Effect of water temperature on the ability of miracidia to inject snails	Duplicate of another paper	1	1	1
413	1966	Chu, K. Y. M., J.; Sabbaghian, H.	Host-parasite relationship of Bulinus truncatus and Schistosoma haematobium in Iran. IV. Effect of month of infection on cercarial-incubation periods of S. haematobium and S. bovis	Duplicate of another paper	1	1	1
414	1966	Chu, K. Y. M., J.; Sabbaghian, H.	Host-parasite relationship of bulinus truncatus and schistosoma haematobium in iran. iv. effect of month of infection on cercarlal-incubation periods of s. haematobium and s. bovis	Duplicate of another paper	1	1	1
416	1966	Davadie, J. A. D., A.; Pothier, M. A.	Preliminary survey on bilharziasis in the Niari Valley (Republic of the Congo). [French]; Enquete preliminaire sur la bilharziose dans la Vallee du Niari (Republique du Congo)	Duplicate of another paper	1	1	1
418	1966	Dazo, B. C. H., N. G.; Dawood, I. K.	The ecology of Bulinus truncatus and Biomphalaria alexandrina and its implications for the control of bilharziasis in the Egypt-49 project area	Duplicate of another paper	1	1	1
421	1966	Farooq, M. M., M. B.	The behavioural pattern of social and religious water-contact activities in the Egypt-49 bilharziasis project area	Duplicate of another paper	1	1	1
423	1966	Farooq, M. M., M. B.	The behavioural pattern of social and religious water-contact activities in the egypt-49 bilharziasis project area	Duplicate of another paper	1	1	1
424	1966	Farooq, M. N., J.; Samaan, S. A.; Mallah, M. B.; Allam, A. A.	The epidemiology of Schistosoma haematobium and S. mansoni infections in the Egypt-49 project area. 2. Prevalence of bilharziasis in relation to personal attributes and habits	Duplicate of another paper	1	1	1
426	1966	Farooq, M. N., J.; Samaan, S. A.; Mallah, M. B.; Allam, A. A.	The epidemiology of Schistosoma haematobium and S. mansoni infections in the Egypt-49 project area. 3. Prevalence of bilharziasis in relation to certain environmental factors	Duplicate of another paper	1	1	1
428	1966	Farooq, M. N., J.; Samaan, S. A.; Mallah, M. B.; Allam, A. A.	The epidemiology of schistosoma haematobium and s. mansoni infections in the egypt-49 project area. ii. prevalence of bilharziasis in relation to personal attributes and habits	Duplicate of another paper	1	1	1
429	1966	Farooq, M. N., J.; Samaan, S. A.; Mallah, M. B.; Allam, A. A.	The epidemiology of schistosoma haematobium and s. mansoni infections in the egypt-49 project area. iii. prevalence of bilharziasis in relation to certain environmental factors	Duplicate of another paper	1	1	1
435	1966	McNeil, C. W. E., O. H.; el-Dakak, H.	Distribution of Bilharzia snails in the Iflaka area by genus, size, water current and environment	Duplicate of another paper	1	1	1
441	1966	Paulini, E.	Contribution of sanitary engineering in the prophylaxis of schistosomiasis and its value from the epidemiological point of view. [Portuguese]; Contribuicao da engenharia sanitaria na profilaxia da esquistossomose e seu valor do ponto de vista epidemiologico	Duplicate of another paper	1	1	1
443	1966	Pellegrino, J. d. M., M.	Results of exposing mice to natural pond water harboring a colony of Australorbis glabratus highly infected with Schistosoma mansoni	Duplicate of another paper	1	1	1
445	1966	Pellegrino, J. d. M., M.; de Moura, M. F.	Observations on the predatory activity of Lebistes reticulatus (Peters, 1859) on cercariae of Schistosoma mansoni	Duplicate of another paper	1	1	1
449	1966	Rodrigues, D. C. F., C. S.	Schistosomiasis mansoni in the municipality of Sao Paulo as a consequence of deficient urban sanitation. [Portuguese]; Esquistossomose mansoni no municipio de Sao Paulo como decorrencia de saneamento urbano deficiente	Duplicate of another paper	1	1	1
451	1966	Shiff, C. J.	Trials with N-tritylmorpholine (Shell WL 8008) as a molluscicide in Southern Rhodesia	Duplicate of another paper	1	1	1
458	1966	Voelker, J.	Water bugs as obligatory snail eaters in the Nile Delta (Limmogeton fieberi Mayr: Belostomatidae, Hemiptera). [German]; Wasserwanzen als obligatorische Schneckenfresser im Nildelta (Limnogeton fieberi Mayr: Belostomatidae, Hemiptera)	Duplicate of another paper	1	1	1
459	1966	Webbe, G.	The effect of water velocities on the infection of animals exposed to Schistosoma mansoni cercariae	Duplicate of another paper	1	1	1
461	1966	Webbe, G.	The effect of water velocities on the infection of animals exposed to schistosoma mansoni cercariae	Duplicate of another paper	1	1	1
462	1966	Webbe, G.	The effect of water velocities on the infection of Biomphalaria sudanica tanganyicensis exposed to different numbers of Schistosoma mansoni miracidia	Duplicate of another paper	1	1	1
464	1966	Webbe, G.	The effect of water velocities on the infection of biomphalaria sudanica tanganyicensis exposed to different numbers of schistosoma mansoni miracidia	Duplicate of another paper	1	1	1
468	1967	Beynon, K. I. W., A. N.	Break-down of the molluscicide N-tritylmorpholine in soil and in rice	Duplicate of another paper	1	1	1
470	1967	Beynon, K. I. W., A. N.	Break-down of the molluscicide n-tritylmorphoune in soil and in rice	Duplicate of another paper	1	1	1
474	1967	Bruijning, C. F.	The epidemiology and control of schistosomiasis. [Dutch]; Epidemiologie en bestrijding van schistosomiasis	Duplicate of another paper	1	1	1
477	1967	Butler, J. M., Jr.; Ferguson, F. F.; Palmer, J. R.	New field device for quantitative recovery of Schistosoma mansoni cercariae	Duplicate of another paper	1	1	1
479	1967	Chu, K. Y. B., H.; Massoud, J.	The ability of Bulinus truncatus, Biomphalaria alexandrina and Lymnaea gedrosiana to survive out of water in the laboratory	Duplicate of another paper	1	1	1
482	1967	Foster, R.	Schistosomiasis on an irrigated estate in East Africa. 2. Epidemiology	Duplicate of another paper	1	1	1
484	1967	Foster, R.	Schistosomiasis on an irrigated estate in east africa. ii. epidemiology	Duplicate of another paper	1	1	1
485	1967	Geldenhuys, P. J. H., A. F.; Visser, P. S.; Malcolm, A. C.	Bilharzia survey in the eastern Caprivi, northern Bechuanaland and northern South West Africa	Duplicate of another paper	1	1	1
491	1967	Lyon, E.	Autochthonous and imported schistosomiasis in israel. [French]; Autochthone und importierte Schistosomiasis in Israel	Duplicate of another paper	1	1	1
492	1967	Lyon, E.	Autochthonous and imported schistosomiasis in Israel. [German]; Autochthone und importierte Schistosomiasis in Israel	Duplicate of another paper	1	1	1
494	1967	Pellegrino, J.	Protection against human schistosome cercariae	Duplicate of another paper	1	1	1
497	1967	Peslgan, T. P. S., A. t B. T. C.; Noseflas, J.; Zabala, R. G.	Pararosaniline pamoate (ci-403-a) in the treatment of schistosoma japonicum infection in the philippines	Duplicate of another paper	1	1	1
499	1967	Republicano, J. A.	Importance of small tasks of sanitary engineering in fighting schistosomiasis. [Portuguese]; Importancia das pequenas obras de engenharia sanitaria no combate a esquistossomose	Duplicate of another paper	1	1	1
504	1967	Shoeb, S. M. B., K.; Habib, M. A.; Hosny Youssef, H.; Warraki, S. E.	Examination of sputum. bronchial lavage and bronchial biopsy for ova in bilharzial hepatocplenomegaly	Duplicate of another paper	1	1	1
506	1967	Tahiri-Zagret, M.	Apparatus for assay of minerals in the water and determination of chemical molluscacides in prevention of bilharziasis. [French]; Appareil permettant d'etablir la mineralisation de l'eau et le dosage des molluscidides chimiques dans le cadre de la prophylaxie des bilharzioses	Duplicate of another paper	1	1	1
511	1968	Bradley, D. J.	Predicting the epidemiological consequences of changing water sources. II. A comparative approach to suburbanization	Duplicate of another paper	1	1	1
514	1968	Brumpt, L. C. B., F.	The risk of implantation of intestinal bilharziasis in French Guiana. [French]; Le risque d'implantation de la bilharziose intestinale a la Guyane francaise	Duplicate of another paper	1	1	1
515	1968	Chu, K. Y. M., J.; Arfaa, F.	Distribution and ecology of Bulinus truncatus in Khuzestan, Iran	Duplicate of another paper	1	1	1
517	1968	Clegg, J. A. S., S. R.	Death of schistosome cercariae during penetration of the skin. II. Penetration of mammalian skin by Schistosoma mansoni	Duplicate of another paper	1	1	1
519	1968	de Clark, V. V. S., C. J.	The rationale of bilharziasis control in Rhodesia	Duplicate of another paper	1	1	1
522	1968	Delas, A. D., R.; Ngalle-Edimo, S.; Poirier, A.	Bilharziasis due to Schistosoma intercalatum in Cameroon. Preliminary epidemiologic study. [French]; La bilharziose a Schistosoma intercalatum au Cameroun. Etude epidemiologique preliminaire	Duplicate of another paper	1	1	1
524	1968	Hering, H. S., W.	Swimmer's itch due to schistosoma in Dresden in 1966. [German]; Uber das auftreten der schistosomen-badedermatitis 1966 in Dresden	Duplicate of another paper	1	1	1
525	1968	Jobin, W. R. R.-T., E.	Bilharzia and patterns of human contact with water in Puerto Rico	Duplicate of another paper	1	1	1
528	1968	Macdonald, G.	Dynamic models in tropical hygiene	Duplicate of another paper	1	1	1
531	1968	McCullough, F. S. E., V. M.; Msinde, J.; Nditi, H.	Water resources and bilharziasis transmission in the Misungwi area, Mwanza District, north-west Tanzania	Duplicate of another paper	1	1	1
533	1968	McCullough, F. S. E., V. M.; Msinde, J.; Nditi, H.	Water resources and bilharziasis transmission in the Misungwl area, Mwanza district, north-west Tanzania	Duplicate of another paper	1	1	1
537	1968	Siegal, F. M.	Schistosomiasis hematobia in preschool children of Ibadan, Nigeria	Duplicate of another paper	1	1	1
539	1968	Siegal, F. M.	Schistosomiasis hematobia in preschool children of Ibadan, Nigeria	Duplicate of another paper	1	1	1
540	1968	Siegal, F. M.	Sehlstoaomiasis hematobia in preschool children of ibadan, nigeria	Duplicate of another paper	1	1	1
542	1968	Wiedermann, G. M., R.; Flamm, H.	[Significance of tropical-hygiene examinations in the temperate zone]	Duplicate of another paper	1	1	1
543	1968	Wiedermann, G. M., R.; Flamm, H.	Importance of tropical hygiene studies in the moderate climate. [German]; Die Bedeutung tropenhygienischer Untersuchungen in der gemassigten Klimazone	Duplicate of another paper	1	1	1
544	1968	Wiedermann, G. M., R.; Flamm, H.	Significance of tropical-hygiene examinations in the temperate zone. [German]; Die Bedeutung tropenhygienischer Untersuchungen in der gemassigten Klimazone	Duplicate of another paper	1	1	1
545	1968	Wright, C. A.	Some views on biological control of trematode diseases	Duplicate of another paper	1	1	1
548	1968	Yogore Jr, M. G. L., R. M.; Silan, R. B.	The circumoval precipitin (COP) test in schistosomiasis japonica	Duplicate of another paper	1	1	1
549	1968		A great victory of Mao Tse-tung's thought in the battle against schistosomiasis. The 10 years since the eradication of schistosomiasis in Yukiang County in 1958	Duplicate of another paper	1	1	1
552	1969	Blair, D. M. W., M. C.; De Cluike, V. V.	Macroscopic and microscopic methods in the diagnosis of intestinal bilharziasis	Duplicate of another paper	1	1	1
553	1969	Bruijning, C. F.	Bilharziasis in irrigation schemes in Ethiopia	Duplicate of another paper	1	1	1
556	1969	Farooq, M.	Pre-control investigations in bilharziasis	Duplicate of another paper	1	1	1
558	1969	Fenwick, A.	Baboons as reservoir hosts of Schistosoma mansoni	Duplicate of another paper	1	1	1
561	1969	Hira, P. R.	Transmission of schistosomiasis in lake kariba, zambia	Duplicate of another paper	1	1	1
563	1969	Horn, K.	Problems of hygiene in the UAR. [German]; Hygienische Probleme in der VAR	Duplicate of another paper	1	1	1
565	1969	Jobin, W. R. M., E. H.	Operation of irrigation reservoirs for the control of snails	Duplicate of another paper	1	1	1
567	1969	Jordan, P.	Observations on investigations prior to schistosomiasis control	Duplicate of another paper	1	1	1
569	1969	Massoud, J. C., K. Y.; Arfaa, F.	Field trials of Bayluscide, sodium pentachlorophenate and copper sulphate in standing waters in Iran	Duplicate of another paper	1	1	1
574	1969	Raffier, G.	Activity of niridazole in urinary schistosomiasis: prophylaxis and principles of control	Duplicate of another paper	1	1	1
577	1969	Ripert, C. C., P.; Gayte, M. J.	Epidemiologic study of intestinal and urinary bilharziosis in the reservoir area of La Lufira (Katanga). Prevalence of infestation according to the study of eggs elimination in the excreta. [French]; Etude epidemiologique des bilharzioses intestinale et urinaire dans la region du lac de retenue de La Lufira (Katanga). Prevalence de l'infestation d'apres l'etude de l'elimination des oeufs dans les…	Duplicate of another paper	1	1	1
579	1969	Rodrigues, D. C. F., C. S.	Epidemiology of schistomiasis in the municipality of Sao Paulo. [Portuguese]; Contribuicao para o estudo da epidemiologia da esquistossomose no municipio de Sao Paulo	Duplicate of another paper	1	1	1
581	1969	Schonland, M. B., E.	Some observations on cancer of the uterine cervix in Africans and Indians of Natal	Duplicate of another paper	1	1	1
583	1969	Sherif, A. F.	Elimination of schistosome parasites from man and vector in a hyperendemic area	Duplicate of another paper	1	1	1
585	1969	Webbe, G. J., C.	Filtration of cercariae through microfabric	Duplicate of another paper	1	1	1
587	1969		Bilharzia and its progress in South Africa	Duplicate of another paper	1	1	1
589	1970	Arfaa, F. F., I.; Sahba, G. H.; Bijan, H.	Progress towards the control of bilharziasis in Iran	Duplicate of another paper	1	1	1
591	1970	Arfaa, F. F., I.; Sahba, G. H.; Bijan, H.	Progress towards the control of bilharziasis in Iran	Duplicate of another paper	1	1	1
592	1970	Arfaa, F. F., I.; Sahba, G. H.; Bijan, H.	Progress towards the control of bilharziasis in iran	Duplicate of another paper	1	1	1
593	1970	Barnish, G.	The control of bilharziasis by the use of molluscicides	Duplicate of another paper	1	1	1
595	1970	Berrie, A. D.	Snail problems in African schistosomiasis	Duplicate of another paper	1	1	1
602	1970	de Oliveira, L. P. K., L.	General and applied hydro-biology, particularly as a vehicle of schistosoma. Hypereutrophy, modern deterioration of water. [Portuguese]; Hidrobiologia geral, aplicada particularmente a veiculadores particularmente a veiculadores de esquistossomos. Hipereutrofia, mal moderno das aguas	Duplicate of another paper	1	1	1
603	1970	Deolivei.Lp, K., L.	THEORETICAL AND APPLIED HYDROBIOLOGY TO VECTORS OF SCHISTOSOMIASIS - HYPEREUTROPHY, MODERN DETERIORATION OF WATERS BY SUPERCHARGE OF NUTRIENTS	Duplicate of another paper	1	1	1
605	1970	Deschiens, R.	The retention lakes of large dams in warm and tropical areas, their incidence on parasitic endemic diseases. [French]; Les lacs de retenue des grands barrages dans les regions chaudes et tropicales, leur incidence sur les endemies parasitaires	Duplicate of another paper	1	1	1
608	1970	Fenwick, A. L., H. J.	Attempts to eradicate snails from impounded water by the use of N-tritylmorpholine	Duplicate of another paper	1	1	1
611	1970	Froes, E. P., J. T.; Ramos, A. da Silva; Dias, L. C.; Pinto, A. C.	Epidemiologic and preventive aspects of schistosomiasis Mansoni in San Jose de Campos. [Portuguese]; Aspectos da epidemiologia e profilaxia da equistossomose Manoni em Sao Jose dos Campos	Duplicate of another paper	1	1	1
612	1970	Gibson, M. W., K. S.	Capture of Schistosoma mansoni miracidia and cercariae by carnivorous aquatic vascular plants of the genus Utricularia	Duplicate of another paper	1	1	1
614	1970	Husting, E. L.	Sociological patterns and their influence on the transmission of Bilharziasis	Duplicate of another paper	1	1	1
616	1970	Jobin, W. R.	Control of Biomphalaria glabrata in a small reservoir by fluctuation of the water level	Duplicate of another paper	1	1	1
618	1970	Jobin, W. R.	Population dynamics of aquatic snails in three farm ponds of Puerto Rico	Duplicate of another paper	1	1	1
620	1970	Jobin, W. R.	Population dynamics of aquatic snails in three farm ponds of Puerto Rico	Duplicate of another paper	1	1	1
624	1970	Lawrence, J. A. C., J. B.	The developing problem of schistosomiasis in domestic stock in Rhodesia	Duplicate of another paper	1	1	1
626	1970	Lemma, A.	Laboratory and field evaluation of the molluscicidal properties of Phytolacca dodecandra	Duplicate of another paper	1	1	1
628	1970	Pitchford, R. J.	Control of bilharziasis by rural management	Duplicate of another paper	1	1	1
630	1970	Pitchford, R. J.	Further observations on bilharzia control in the Eastern Transvaal	Duplicate of another paper	1	1	1
632	1970	Prentice, M. A. P., T. S.; Coles, G. C.	Transmission of Schistosoma mansoni in a large body of water	Duplicate of another paper	1	1	1
634	1970	Prentice, M. A. P., T. S.; Coles, G. C.	Transmission of Schistosoma mansoni in a large body of water	Duplicate of another paper	1	1	1
635	1970	Prentice, M. A. P., T. S.; Coles, G. C.	TRANSMISSION OF SCHISTOSOMA-MANSONI IN A LARGE BODY OF WATER	Duplicate of another paper	1	1	1
637	1970	Ramos, A. S. P., J. T.; Froes, E.	The importance of floods in the spreading of schistosomiasis mansoni. [Portuguese]; A importancia das inundacoes na expansao da esquistossomose mansoni	Duplicate of another paper	1	1	1
638	1970	Reinecke, R. K.	The epizootiology of an outbreak of bilharziasis in Zululand	Duplicate of another paper	1	1	1
641	1970	Salem, M. S.	On the effect of certain Annelids in the laboratory aquaria of some fresh water snails particularly the Molluscan vectors of bilharziasis	Duplicate of another paper	1	1	1
644	1970	Shiff, C. J.	Host location by miracidia of Schistosoma haematobium	Duplicate of another paper	1	1	1
647	1970	Shiff, C. J. K., R. L.	A water-soluble product of Bulinus (Physopsis) globosus attractive to Schistosoma haematobium miracidia	Duplicate of another paper	1	1	1
649	1970	Shiff, C. J. K., R. L.	A WATER-SOLUBLE PRODUCT OF BULINUS-(PHYSOPSIS)-GLOBOSUS ATTRACTIVE TO SCHISTOSOMA-HAEMATOBIUM MIRACIDIA	Duplicate of another paper	1	1	1
650	1970	Smith, C. E.	Prospects for the control of infectious disease	Duplicate of another paper	1	1	1
653	1970	van Eeden, J. A.	The taxonomy and distribution of the planorbidae in relation to the transmission of schistosomiasis	Duplicate of another paper	1	1	1
656	1970		Water and health. [Afrikaans]; Water en gesondheid	Duplicate of another paper	1	1	1
658	1971	Barbosa, F. S. P., R.; Souza, O. A.	Control of schistosomiasis mansoni in a small north east Brazilian community	Duplicate of another paper	1	1	1
661	1971	Beynon, K. I.	The fat and effects of Frescon molluscicide in aquatic systems	Duplicate of another paper	1	1	1
663	1971	Brown, D. S. O., G.; Van Eeden, J. A.	The Bulinus natalensis-tropicus complex (Basommatophora: Planorbidae) in south-eastern Africa. II. Some biological observations, taxonomy and general discussion	Duplicate of another paper	1	1	1
666	1971	Butler, J. M., Jr.; Ruiz-Tiben, E.; Ferguson, F. F.	Evaluation of two methods for the detection of Schistosoma mansoni cercariae shed by Biomphalaria glabrata	Duplicate of another paper	1	1	1
668	1971	Chernin, E. B., C.	EXPERIMENTAL TRANSMISSION OF SCHISTOSOMA-MANSONI IN BRACKISH WATERS	Duplicate of another paper	1	1	1
669	1971	Coles, G. C. M., H.	Schistosomiasis and water works practice in Uganda	Duplicate of another paper	1	1	1
671	1971	Coles, G. C. M., H.	Schistosomiasis and water works practice in Uganda	Duplicate of another paper	1	1	1
673	1971	Juminer, B. D., S.; Laurens, D.	Parasitologic investigation in a severe community in Sine (Senegal). [French]; Enquete parasitologique au sein d'une collectivite serere du Sine (Senegal	Duplicate of another paper	1	1	1
674	1971	Juminer, B. D., S.; Laurens, D.	Parasitologic survey in a serere community in Sine. [French]; Enquete parasitologique au sein dune collectivite serere du sine	Duplicate of another paper	1	1	1
675	1971	Kinoti, G. K.	Epidemiology of Schistosoma mansoni infection on the Kano Plain of Kenya	Duplicate of another paper	1	1	1
677	1971	Kinoti, G. K.	The epidemiology of Schistosoma haematobium infection on the Kano Plain of Kenya	Duplicate of another paper	1	1	1
678	1971	Kinoti, G. K.	The epidemiology of Schistosoma haematobium infection on the Kano Plain of Kenya	Duplicate of another paper	1	1	1
680	1971	Kusel, J. R.	The effects of various treatments on the surfaces of the cercariae and schistosomula of Schistosoma mansoni	Duplicate of another paper	1	1	1
681	1971	Kusel, J. R.	The effects of various treatments on the surfaces of the cercariae and schistosomula of Schistosoma mansoni	Duplicate of another paper	1	1	1
685	1971	Shennan, D. W. G., M.	Bilharzia ova in cervical smears a possible additional route for the passage of ova into water	Duplicate of another paper	1	1	1
686	1971	Shennan, D. W. G., M.	Bilharzia ova in cervical smears a possible additional route for the passage of ova into water	Duplicate of another paper	1	1	1
687	1971	Sornmani, S. K., V.; Harinasuta, C.; Pathammavong, O.	Epidemiological study of Schistosomiasis japonica on Khong Island, southern Laos	Duplicate of another paper	1	1	1
692	1971	Zaki, A. A.	The effect of systematic application of bayluscide on controlling bilharziasis	Duplicate of another paper	1	1	1
695	1972	Alpers, M. P. C., A. D.; Paterson, H. E.; Stanley, N. F.; Wilson, B. R.	Health and disease in the Ord River area	Duplicate of another paper	1	1	1
697	1972	Amin, M. A.	Large-scale assessment of the molluscicides copper sulphate and N-tritlymorpholine (Frescon) in the North Group of the Gezira irrigated area, Sudan	Duplicate of another paper	1	1	1
699	1972	Arfaa, F.	Studies on schistosomiasis in the Yemen Arab Republic	Duplicate of another paper	1	1	1
701	1972	Beynon, K. I. B., P.; Wright, A. N.	Absence of residues from crops irrigated with water treated with trifenmorph for schistosomiasis control	Duplicate of another paper	1	1	1
703	1972	Beynon, K. I. B., P.; Wright, A. N.	Absence of residues from crops irrigated with water treated with trifenmorph for schistosomiasis control	Duplicate of another paper	1	1	1
704	1972	Beynon, K. I. B., P.; Wright, A. N.	ABSENCE OF RESIDUES FROM CROPS IRRIGATED WITH WATER TREATED WITH TRIFENMORPH FOR SCHISTOSOMIASIS CONTROL	Duplicate of another paper	1	1	1
706	1972	Brumpt, L. C. S., H. T.; Jaeger, G.	Blood and intestinal parasitism in 2 central African villages. [French]; Quelques reflexions a propos du parasitisme sanguin et intestinal dans deux villages d'afrique centrale	Duplicate of another paper	1	1	1
708	1972	Chernin, E.	Penetrative activity of Schistosoma mansoni miracidia stimulated by exposure to snail-conditioned water	Duplicate of another paper	1	1	1
709	1972	Chernin, E.	Penetrative activity of Schistosoma mansoni miracidia stimulated by exposure to snail-conditioned water	Duplicate of another paper	1	1	1
710	1972	Chernin, E.	PENETRATIVE ACTIVITY OF SCHISTOSOMA-MANSONI MIRACIDIA STIMULATED BY EXPOSURE TO SNAIL-CONDITIONED WATER	Duplicate of another paper	1	1	1
711	1972	Courson, M.	Health survey along the Mekong River	Duplicate of another paper	1	1	1
714	1972	Degremont, A. A.	Practical aspects of the fight against schistosomiasis in irrigated areas: methods, organization, rentability. [French]; Aspects pratiques de la lutte contre les schistosomiases dans les perimetres irrigues: methodes, organisation, rentabilite	Duplicate of another paper	1	1	1
716	1972	Deschiens, R. V., C.; Nordau, C. G.	[Ecologic and biologic observations of Bulinus forskalii, vector of Schistosoma intercalatum schistosomiasis]	Duplicate of another paper	1	1	1
717	1972	Deschiens, R. V., C.; Nordau, C. G.	Ecologic and biologic observations of Bulinus forskalii, vector of Schistosoma intercalatum schistosomiasis. [French]; Observations ecologiques et biologiques sur Bulinus forskalii vecteur de la bilharziose a Schistosoma intercalatum	Duplicate of another paper	1	1	1
719	1972	Donges, J.	An ecological study of Schistosoma haematobium in the forest region of South West Nigeria. [German]; Untersuchung zur okologie von Schistosoma haematobium im waldgebiet sudwest Nigerias	Duplicate of another paper	1	1	1
720	1972	Donges, J.	An ecological study of Schistosoma haematobium in the forest region of South-West Nigeria. [German]; Untersuchung zur Okologie von Schistosoma haematobium im Waldegebiet Sudwest-Nigerias	Duplicate of another paper	1	1	1
721	1972	Fripp, P. J. A., F. A.; Jaskulla, E.	The cercariacidal properties of commercial hypochlorite preparations	Duplicate of another paper	1	1	1
725	1972	Jenkins, D. W.	Bilharzia defeats development	Duplicate of another paper	1	1	1
727	1972	Jordan, P.	Epidemiology and control of schistosomiasis	Duplicate of another paper	1	1	1
730	1972	Lapierre, J. F., H. A.; Holler, C.; Saison, E.	Distribution of intestinal schistosomiasis in Guadeloupe: sero-immunologic survey by immunofluorescence (1st trial). [French]; Etude de la repartition de la bilharziose intestinale a la Guadeloupe: enquete sero-immunologique par immuno-fluorescence (premier sondage	Duplicate of another paper	1	1	1
733	1972	Mandahl-Barth, G. M., F.; Ripert, C.	Malacologic studies in the area of the Lufira reservoir (Katanga). Distribution and ecology of aquatic molluscs. Epidemiological role of vectors of intestinal and urinary schistosomiasis. [French]; Etudes malacologiques dans la region du lac de retenue de la Lufira (Katanga). Distribution et ecologie des mollusques aquatiques. Role epidemiologique des vecteurs des bilharzioses intestinale et urin…	Duplicate of another paper	1	1	1
735	1972	Masse, G.	Schistosomiasis and education. Fecal risk. [French]; Bilharziose et education. Peril fecal	Duplicate of another paper	1	1	1
736	1972	McCullough, F. S.	The distribution of Schistosoma mansoni and S. haematobium in East Africa	Duplicate of another paper	1	1	1
738	1972	McCullough, F. S.	The distribution of Schistosoma mansoni and S. haematobium in East Africa	Duplicate of another paper	1	1	1
739	1972	McCullough, F. S. W., G.; Baalawy, S. S.; Maselle, S.	An analysis of factors influencing the epidemiology and control of human schistosome infections in Mwanza, Tanzania	Duplicate of another paper	1	1	1
741	1972	Morgan, P. R.	The effect of natural alkaline waters upon the ova and miracidia of Schistosoma haematobium	Duplicate of another paper	1	1	1
743	1972	Morgan, P. R.	The effect of natural alkaline waters upon the ova and miracidia of Schistosoma haematobium	Duplicate of another paper	1	1	1
745	1972	Mousa, A. H. e.-H., A. A.	The effect of water movements on the snail intermediate hosts of Schistosomiasis in Egypt	Duplicate of another paper	1	1	1
746	1972	Mousa, A. H. e.-H., A. A.	The effect of water movements on the snail intermediate hosts of Schistosomiasis in Egypt	Duplicate of another paper	1	1	1
747	1972	Mousa, A. H. e.-H., A. A.	The effect of water temperature on the snail intermediate hosts of schistosomiasis in Egypt	Duplicate of another paper	1	1	1
748	1972	Mousa, A. H. e.-H., A. A.	The effect of water temperature on the snail intermediate hosts of schistosomiasis in Egypt	Duplicate of another paper	1	1	1
749	1972	Onabamiro, S. D.	Studies in schistosomiasis in Sierra Leone. II. Seasonal fluctuation in the population density of Bulinus (Physopsis) globosus and Bulinus forskalii in a schistosomiasis endemic town in Sierra Leone	Duplicate of another paper	1	1	1
753	1972	Prah, S. K.	An investigation of the influence of pressure on the infective capacity of schistosome miracidia	Duplicate of another paper	1	1	1
757	1972	Roseau, E.	Large tropical dans; their epidemiologic consequences. [French]; Les grands barrages fluviaux tropicaux; corollaires epidemiologiques	Duplicate of another paper	1	1	1
759	1972	Sandt, D. G.	Evaluation of an overlay technique for the recovery of Schistosoma mansoni cercariae	Duplicate of another paper	1	1	1
763	1972	Sodeman, W. A., Jr.	The reaction of schistosome vector snails to direct current	Duplicate of another paper	1	1	1
766	1972	Upatham, E. S.	Effect of water depth on the infection of Biomphalaria glabrata by miracidia of St. Lucian Schistosoma mansoni under laboratory and field conditions	Duplicate of another paper	1	1	1
767	1972	Upatham, E. S.	Effect of water depth on the infection of Biomphalaria glabrata by miracidia of St. Lucian Schistosoma mansoni under laboratory and field conditions	Duplicate of another paper	1	1	1
769	1972	Upatham, E. S.	Effects of some physico-chemical factors on the infection of Biomphalaria glabrata (Say) by miracidia of Schistosoma mansoni Sambon in St. Lucia, West Indies	Duplicate of another paper	1	1	1
770	1972	Upatham, E. S.	Effects of some physico-chemical factors on the infection of Biomphalaria glabrata (Say) by miracidia of Schistosoma mansoni Sambon in St. Lucia, West Indies	Duplicate of another paper	1	1	1
771	1972	Upatham, E. S.	Exposure of caged Biomphalaria glabrata (Say) to investigate dispersion of miracidia of Schistosoma mansoni Sambon in outdoor habitats in St. Lucia	Duplicate of another paper	1	1	1
773	1972	Upatham, E. S.	Interference by unsusceptible aquatic animals with the capacity of the miracidia of Schistosoma mansoni Sambon to infect Biomphalaria glabrata (Say) under field-simulated conditions in St. Lucia, West Indies	Duplicate of another paper	1	1	1
775	1972	Upatham, E. S.	Rapidity and duration of hatching of St. Lucian Schistosoma mansoni eggs in outdoor habitats	Duplicate of another paper	1	1	1
776	1972	Upatham, E. S.	Rapidity and duration of hatching of St. Lucian Schistosoma mansoni eggs in outdoor habitats	Duplicate of another paper	1	1	1
777	1972	van Rensburg, L. J.	Protective action of a liquid soap against bilharzia	Duplicate of another paper	1	1	1
779	1972	Van Rensburg, L. J.	Protective action of a liquid soap against bilharzia	Duplicate of another paper	1	1	1
780	1972	Wright, C. A.	Immunological control of schistosomiasis	Duplicate of another paper	1	1	1
782	1972		Health and disease in the Ord river area	Duplicate of another paper	1	1	1
783	1972		Health and disease in the Ord river area	Duplicate of another paper	1	1	1
784	1972		Immunological control of schistosomiasis	Duplicate of another paper	1	1	1
785	1973	Barbosa, F. S.	Letter: Control of schistosomiasis mansoni through a community organization programme	Duplicate of another paper	1	1	1
788	1973	Becker, W.	Activation and inactivation of miracidia of Schistosoma mansoni within the egg-shell (author's transl). [German]; Aktivierung und Inaktivierung der Miraciden won Schistosoma mansoni innerhalb der Eishale	Duplicate of another paper	1	1	1
792	1973	de Jong-Brink, M.	The effects of desiccation and starvation upon the weight, histology and ultrastructure of the reproductive tract of Biomphalaria glabrata, intermediate host of Schistosoma mansoni	Duplicate of another paper	1	1	1
798	1973	Graefe, G. A., H.; Picher, O.	Incidence of swimmers' itch in Austria and possibilities of its control. [German]; Auftreten Von Bade Dermatitis in Osterreich Und Moglichkeiten Ihrer Bekampfung	Duplicate of another paper	1	1	1
801	1973	Kitikoon, V. S., C. R.; Sornmani, S.; Harinasuta, C.; Lanza, G. R.	Mekong schistosomiasis. 2. Evidence of the natural transmission of Schistosoma japonicum, Mekong strain, at Khong Island, Laos	Duplicate of another paper	1	1	1
806	1973	Miller, M. J.	Industrialization, ecology and health in the tropics	Duplicate of another paper	1	1	1
808	1973	Miller, M. J.	Industrialization, ecology and health in the tropics	Duplicate of another paper	1	1	1
811	1973	Piza, J. T. M., L. V.; Takaku, L.; Campos, S. O.; Buzatto, E.	Biological fight of the intermediate schistosomiasis reservoirs: Marisa project, carried by CACESQ. [Portuguese]; Combate biologico aos hospedeiros intermediarios da esquistossomose: o "Projeto Marisa" em execucao pela CACESQ	Duplicate of another paper	1	1	1
813	1973	Preston, J. M. D., J. D.; MacLean, J. M.	Patho-physiology of ovine schistosomiasis. I. A clinico-pathological study of experimental Schistosoma mattheei infections	Duplicate of another paper	1	1	1
815	1973	Preston, J. M. D., J. D.; MacLean, J. M.	Pathophysiology of ovine schistosomiasis. II. Some observations on the sequential changes in blood volume and water and electrolyte metabolism following a single experimental infection of Schistosoma mattheei	Duplicate of another paper	1	1	1
816	1973	Preston, J. M. D., J. D.; MacLean, J. M.	Patho-physiology of ovine schistosomiasis. II. Some observations on the sequential changes in blood volume and water and electrolyte metabolism following a single experimental infection of Schistosoma mattheei	Duplicate of another paper	1	1	1
817	1973	Preston, J. M. D., J. D.; MacLean, J. M.	Patho-physiology of ovine schistosomiasis. II. Some observations on the sequential changes in blood volume and water and electrolyte metabolism following a single experimental infection of Schistosoma mattheei	Duplicate of another paper	1	1	1
818	1973	Sandt, D. G.	Direct filtration for recovery of Schistosoma mansoni cercariae in the field	Duplicate of another paper	1	1	1
820	1973	Sandt, D. G.	Laboratory comparison of four cercaria recovery techniques	Duplicate of another paper	1	1	1
823	1973	Shiff, C. J. C., V. V.; Evans, A. C.; Barnish, G.	Molluscicide for the control of schistosomiasis in irrigation schemes. A study in Southern Rhodesia	Duplicate of another paper	1	1	1
825	1973	Sturrock, R. F. U., E. S.	An investigation of the interactions of some factors influencing the infectivity of Schistosoma mansoni miracidia to Biomphalaria glabrata	Duplicate of another paper	1	1	1
827	1973	Upatham, E. S.	Letter: Effect of a waterfall on the infectivity of St. Lucian Schistosoma mansoni cercariae	Duplicate of another paper	1	1	1
829	1973	Upatham, E. S.	Location of Biomphalaria glabrata (Say) by miracidia of Schistosoma mansoni Sambon in natural standing and running waters on the West Indian Island of St. Lucia	Duplicate of another paper	1	1	1
831	1973	Upatham, E. S.	Location of Biomphalaria glabrata (Say) by miracidia of Schistosoma mansoni Sambon in natural standing and running waters on the West Indian Island of St. Lucia	Duplicate of another paper	1	1	1
832	1973	Upatham, E. S.	The effect of water temperature on the penetration and development of St. Lucian Schistosoma mansoni miracidia in local Biomphalaria glabrata	Duplicate of another paper	1	1	1
835	1973	Williams, N. V. D., G. B.	The relation of the physical chemistry of water and physiology of the snail vectors of bilharzia	Duplicate of another paper	1	1	1
837	1973	Williams, N. V. D., G. B. J.	RELATION OF PHYSICAL-CHEMISTRY OF WATER AND PHYSIOLOGY OF SNAIL VECTORS OF BILHARZIA	Duplicate of another paper	1	1	1
839	1973		Schistosomiasis control. Report of a WHO expert committee	Duplicate of another paper	1	1	1
841	1974	Abdel-Rahman, M. O. A.-S., M.; Aboul-Enein, M. N.; el-Hamawy, H.; el-Sawi, M. F.; Osman, A. K.; Sidky, M. M.; Taha, R. M.	Studies on the newly formulated 5,2'-dichloro-4'-nitrosalicylanilide, "MollutoxR"	Duplicate of another paper	1	1	1
845	1974	Andreano, R. L. H., T. W.; Li, J. Y. H.	The world distribution of schistosomiasis: some quantitative economic comparisons	Duplicate of another paper	1	1	1
848	1974	Ayad, N.	A short review of the epidemiology of schistosomiasis in Africa	Duplicate of another paper	1	1	1
849	1974	Ayad, N.	A short review of the epidemiology of schistosomiasis in Africa	Duplicate of another paper	1	1	1
851	1974	Ayad, N.	A short review of the epidemiology of schistosomiasis in Africa	Duplicate of another paper	1	1	1
859	1974	El-Hassan, A. A.	The importance of the effect of the chemical composition of water on the population of snails--intermediate hosts of schistosomes in Egypt	Duplicate of another paper	1	1	1
862	1974	Farag, H. F.	Experimental animals as monitors in studying transmission and endemicity of Schistosoma mansoni	Duplicate of another paper	1	1	1
863	1974	Fripp, P. J. A., F. I.	The efficacy of a hexachlorophene skin cleanser as a cercaria repellent	Duplicate of another paper	1	1	1
866	1974	Geigy, R.	Climatic and hygienic environmental effects on man and animal in the tropics. [German]; Klimatische und hygienische Umwelteinflusse auf Mensch und Tier in den Tropen	Duplicate of another paper	1	1	1
868	1974	Highton, R. B. C., A. W.	The cost evaluation of mollusciciding operations on five irrigation schemes in Kenya	Duplicate of another paper	1	1	1
871	1974	Hira, P. R.	Schistosoma mansoni in Lusaka, Zambia	Duplicate of another paper	1	1	1
878	1974	Kian Joe, L. S., C. R.; Sornmani, S.	Biological control by trematode antagonism. II. Failure to control Schistosoma spindale in a field trial in Northeast Thailand	Duplicate of another paper	1	1	1
886	1974	McCullough, F. S. M., M.	An epidemiological investigation into Schistosoma mansoni transmission in Mwanza, Tanzania	Duplicate of another paper	1	1	1
891	1974	Raccurt, C. R., C.; Grimaud, J. A.	Epidemiological study of intestinal and urinary bilharziasis in the region of the artificial lake of Lufira. 5. Effects of helminthiasis on the health of subjects excreting eggs of Schistosoma mansoni. [French]; Etude epidemiologique des bilharzioses intestinale et urinaire dans la region du lac de retenue de la Lufira. 5. Retentissement de l'helminthiase sur la sante des sujets emettant des oeuf…	Duplicate of another paper	1	1	1
893	1974	Russell, H. L.	Letter: Schistosomiasis and irrigation	Duplicate of another paper	1	1	1
898	1974	Shiff, C. J.	Seasonal factors influencing the location of Bulinus (Physopsis) globosus by miracidia of Schistosoma haematobium in nature	Duplicate of another paper	1	1	1
900	1974	Smith, A. J.	Public health in China	Duplicate of another paper	1	1	1
904	1974	Sturrock, R. F.	Persistence of the molluscicide Bayluscide (clonitralide) emulsifiable concentrate on mud surfaces in the tropics	Duplicate of another paper	1	1	1
909	1974	Upatham, E. S.	Dispersion of St. Lucian Schistosoma mansoni cercariae in natural standing and running waters determined by cercaria counts and mouse exposure	Duplicate of another paper	1	1	1
910	1974	Upatham, E. S.	Dispersion of St. Lucian Schistosoma mansoni cercariae in natural standing and running waters determined by cercaria counts and mouse exposure	Duplicate of another paper	1	1	1
913	1974	Upatham, E. S.	Studies on the effects of cercarial concentration and length of exposure on the infection of mice by St Lucian Schistosoma mansoni cercariae in a natural running-water habitat	Duplicate of another paper	1	1	1
916	1974	Van Wyk, J. A. B., R. C.; Van Rensburg, L. J.; Heitmann, L. P.; Goosen, P. J.	Studies on schistosomiasis. 6. A field outbreak of bilharzia in cattle	Duplicate of another paper	1	1	1
919	1975	Amin, M. A. F., A.	Aerial application of N-trityl morpholine to irrigation canals in Sudan	Duplicate of another paper	1	1	1
921	1975	Arfaa, F.	Studies on schistosomiasis in Somalia	Duplicate of another paper	1	1	1
926	1975	Choudhry, A. W.	Potential effects of irrigation on the spread of bilharziasis in Kenya	Duplicate of another paper	1	1	1
928	1975	Craun, G. F.	Microbiology--waterborne outbreaks	Duplicate of another paper	1	1	1
930	1975	Derban, L. K.	Some environmental health problems associated with industrial development in Ghana	Duplicate of another paper	1	1	1
933	1975	Deschiens, R. C., M.	Epidemiologic and parasitologic survey concerning the Hassan Addakhil dam and branches to the Tafilalet province (Morocco, May-June 1975). [French]; Enquete epidemiologique et parasitologique concernant le barrage Hassan Addakhil et ses amenagements au Tafilalet (Maroc, mai-juin 1975)	Duplicate of another paper	1	1	1
935	1975	Dumont, A. E. B., F. F.; Warren, K. S.; Martelli, A. B.	Regulation of spleen growth and portal pressure in hepatic shcistosomiasis	Duplicate of another paper	1	1	1
937	1975	El-Hassan, A. A.	Schistosomiasis in the New Valley and the reclaimed northern coastal zone in Egypt	Duplicate of another paper	1	1	1
940	1975	Eveland, L. K. M., S. I.	Schistosoma mansoni: in vitro conversion of cercariae to schistosomula	Duplicate of another paper	1	1	1
942	1975	Gawish, N.	The possible role of some aquatic and water frequenting animals as natural reservoir hosts for Schistosoma species under our Egyptian environmental conditions	Duplicate of another paper	1	1	1
946	1975	Gretillat, S. G., G.	Remarks on the ecological adaptation of the snail aquatic fauna in saline medium of the Dallol ponds. (Republique du Niger) (author's transl). [French]; Sur quelques particularites ecologiques de la faune malacologique vectrice de trematodes dans les Dallols nigeriens	Duplicate of another paper	1	1	1
947	1975	Gretillat, S. G., G.	Remarks on the ecological adaptation of the snail aquatic fauna in saline medium of the Dallol ponds. (Republique du Niger). [French]; Sur Quelques Particularites Ecologiques De La Faune Malacologique Vectrice De Trematodes Dans Les Dallols Nigeriens	Duplicate of another paper	1	1	1
950	1975	Hammam, H. M. A., F. A.; Hassanein, F.	Relationship between pure schistosoma haematobium infection in Upper Egypt and irrigation systems. Part III: Host characteristics. The prevalence of S. haematobium in relation to religon, occupation, and habits	Duplicate of another paper	1	1	1
952	1975	Hammam, H. M. A., F. A.; Hassanein, F.; El-Garby, M. T.	Relationship between pure Schistosoma haematobium infection in Upper Egypt and irrigation systems. Part 1: methods of study	Duplicate of another paper	1	1	1
953	1975	Hira, P. R.	Seasonal population densities of snails transmitting urinary and intestinal schistosomiasis in Lusaka, Zambia	Duplicate of another paper	1	1	1
955	1975	Jordan, P. W., L.; Unrau, G. O.; Cook, J. A.	Control of Schistosoma mansoni transmission by provision of domestic water supplies. A preliminary report of a study in St Lucia	Duplicate of another paper	1	1	1
957	1975	Jordan, P. W., L.; Unrau, G. O.; Cook, J. A.	CONTROL OF SCHISTOSOMA-MANSONI TRANSMISSION BY PROVISION OF DOMESTIC WATER SUPPLIES - PRELIMINARY-REPORT OF A STUDY IN ST-LUCIA	Duplicate of another paper	1	1	1
959	1975	Korolkovas, A. P., J.; Romero, J. R.; Goncalez, E. J.	Latentiation of naphthylazoderivatives by polymerarization. [Portuguese]; Latencia c2ao de naftilazoderivados esquis to s so nuicidas pela polimeriza Cao	Duplicate of another paper	1	1	1
966	1975	Oyediran, A. B. O. O. A., I. O.; Akinkugbe, O. O.	Renographic studies in vesical schistosomiasis in children	Duplicate of another paper	1	1	1
971	1975	Sandbach, F. R.	Preventing schistosomiasis: a critical assessment of present policy	Duplicate of another paper	1	1	1
974	1975	Schneider, C. R. K., V.; Sornmani, S.; Thirachantra, S.	Mekong schistosomiasis. III: a parasitological survey of domestic water buffalo (Bubalus bubalis) on Khong Island, Laos	Duplicate of another paper	1	1	1
975	1975	Schneider, C. R. K., V.; Sornmani, S.; Thirachantra, S.	Mekong schistosomiasis. III: A parasitological survey of domestic water buffalo (Bubalus bubalis) on Khong Island, Laos	Duplicate of another paper	1	1	1
976	1975	Sponholtz, G. M. S., R. B.	Schistosoma mansoni miracidial behavior: an assay system for chemostimulation	Duplicate of another paper	1	1	1
978	1975	Unrau, G. O.	Individual household water supplies as a control measure against Schistosoma mansoni. A study in rural St Lucia	Duplicate of another paper	1	1	1
980	1975	Unrau, G. O.	INDIVIDUAL HOUSEHOLD WATER SUPPLIES AS A CONTROL MEASURE AGAINST SCHISTOSOMA-MANSONI - STUDY IN RURAL ST-LUCIA	Duplicate of another paper	1	1	1
981	1975	Van Wyk, J. A. H., L. P.; Van Rensburg, L. J.	Studies on schistosomiasis. 7. A comparison of various methods for the infestation of sheep with Schistosoma mattheei	Duplicate of another paper	1	1	1
984	1975	Waddy, B. B.	Research into the health problems of manmade lakes, with special reference to Africa	Duplicate of another paper	1	1	1
987	1975	Weller, T. H.	Schistosomiasis: its significance in a changing human ecology	Duplicate of another paper	1	1	1
991	1976	Andreano, R. L.	The recent history of parasitic disease in China: the case of schistosomiasis, some public health and economic aspects	Duplicate of another paper	1	1	1
996	1976	Blas, B. L.	Agro-engineering and sanitation improvement in the control of schistosomiasis japonica in the Philippines: a review	Duplicate of another paper	1	1	1
1001	1976	Dalton, P. R.	A socioecological approach to the control of Schistosoma mansoni in St Lucia	Duplicate of another paper	1	1	1
1005	1976	Deschiens, R. C., M.	Ecologic and epidemiologic comments on bilharziasis and the artificial lake of Kossou (Ivory Coast). [French]; Commentaires ecologiques et epidemiologiques concernant les bilharzioses et le lac de retenue de Kossou (Cote d'Ivoire	Duplicate of another paper	1	1	1
1008	1976	Farkas, J.	On the problem of cercarial dermatitis (author's transl). [Slovak]; K problematike cerkarialnej dermatitidy	Duplicate of another paper	1	1	1
1009	1976	Goldman, C. R.	Ecological aspects of water impoundment in the tropics	Duplicate of another paper	1	1	1
1011	1976	Gress, F. M. L., R. D.	Schistosoma mansoni: topochemical features of intrasporocyst cercariae	Duplicate of another paper	1	1	1
1014	1976	Haas, W.	The attachment response of the cercaria of Schistosoma mansoni. Influence of natural substrates and temperature. [German]; Die Anheftung (Fixation) Der Cercarie Von Schistosoma Mansoni. Einfluss Naturlicher Substrate Und Der Temperatur	Duplicate of another paper	1	1	1
1015	1976	Hamburger, J. P., R. P.; Warren, K. S.	Schistoma mansoni soluble egg antigens: determination of the stage and species specificity of their serologic reactivity by radioimmunoassay	Duplicate of another paper	1	1	1
1017	1976	Hamburger, J. P., R. P.; Warren, K. S.	Schistosoma mansoni soluble egg antigens: Determination of the stage and species specificity of their serologic reactivity by radioimmunoassay	Duplicate of another paper	1	1	1
1020	1976	Jobin, W. R. N.-A., H.; Michelson, E. H.	Schistosomiasis in the Gorgol Valley of Mauritania	Duplicate of another paper	1	1	1
1021	1976	Jung, R. C.	Treatment of intestinal parasitic disease	Duplicate of another paper	1	1	1
1024	1976	Kassim, O. G., D. E.	Hatching of Schistosoma mansoni eggs and observations on motility of miracidia	Duplicate of another paper	1	1	1
1025	1976	Koie, M. F., F.	Stereoscan observations of the miracidium and early sporocyst of Schistosoma mansoni	Duplicate of another paper	1	1	1
1029	1976	Mason, P. R. F., P. J.	Analysis of the movements of Schistosoma mansoni miracidia using dark ground photography	Duplicate of another paper	1	1	1
1030	1976	McMahon, J. E.	Reflections on a schistosomiasis conference and on control	Duplicate of another paper	1	1	1
1034	1976	Picot, H.	Development of the Bandama Valley. Sanitary and social problems. [French]; L'amenagement de la vallee du Bandama. Problemes sanitaires et sociaux	Duplicate of another paper	1	1	1
1036	1976	Pretorius, S. J. O., G.; Van Eeden, J. A.	The Tugela-Vaal water scheme as a Bilharzia risk. [Afrikaans]; Die Tugela-Vaal-Staatswaterskema as 'N Bilharziarisiko	Duplicate of another paper	1	1	1
1037	1976	Pretorius, S. J. O., G.; Vaneeden, J. A.	TUGELA-VAAL WATER SCHEME AS A BILHARZIA RISK	Duplicate of another paper	1	1	1
1039	1976	Schneider, C. R.	Schistosomiasis in Cambodia: a review	Duplicate of another paper	1	1	1
1045	1976	Upatham, E. S.	Field studies on the bionomics of the free-living stages of St. Lucian Schistosoma mansoni	Duplicate of another paper	1	1	1
1047	1976	Wills, W. F., B.; Carroll, D. F.; Jones, G. E.	Schistosome dermatitis in Pennsylvania	Duplicate of another paper	1	1	1
1049	1976	Yokogawa, M.	Programme of schistosomiasis control in Japan	Duplicate of another paper	1	1	1
1052	1976		Destroying snails by storing water within low embankments. A summary of mass experience in Schistosomiasis control	Duplicate of another paper	1	1	1
1053	1976		Destroying snails by storing water within low embankments; a summary of mass experience in schistosomiasis control	Duplicate of another paper	1	1	1
1059	1977	Becker, W.	ACTIVATION OF MIRACIDIA OF SCHISTOSOMA-MANSONI IN EGGSHELL - UPTAKE OF WATER AND METABOLIC CHANGES CONNECTED WITH IT	Duplicate of another paper	1	1	1
1060	1977	Becker, W.	The activation of miracidia of Schistosoma mansoni in the eggshell: Uptake of water and the metabolic changes connected with it. [German]; Zur Stoffwechselphysiologie Der Miracidien Von Schistosoma Mansoni Wahrend Ihrer Aktivierung Innerhalb Der Eischale	Duplicate of another paper	1	1	1
1061	1977	Bunnag, T. R. d. F., J.; Scott, H. G.	The predatory activity of Lebistes reticulatus (Peters, 1859) on Schistosoma mansoni miracidia in laboratory experiments	Duplicate of another paper	1	1	1
1066	1977	Coumbaras, A.	Water resources and health problems in developing countries. [French]; Travaux hydrauliques et problemes de sante dans les pays en voie de developpement	Duplicate of another paper	1	1	1
1072	1977	Ito, J. Y., K.; Santos, A. T., Jr.; Blas, B. L.	Studies on the fresh water Cercariae in Leyte Island, Philippines. 2. Cercariae from Oncomelania quadrasi	Duplicate of another paper	1	1	1
1073	1977	Ito, J. Y., K.; Santos, A. T., Jr.; Blas, B. L.	Studies on the fresh water cercariae in Leyte Island, Philippines. I. Collection of snails	Duplicate of another paper	1	1	1
1076	1977	Kloos, H. P., A. M.; Desole, G.; Lemma, A.	Haematobium schistosomiasis among seminomadic and agricultural Afar in Ethiopia	Duplicate of another paper	1	1	1
1078	1977	Klumpp, R. K. C., K. Y.	Ecological studies of Bulinus rohlfsi, the intermediate host of Schistosoma haematobium in the Volta Lake	Duplicate of another paper	1	1	1
1080	1977	Lipes, J. K. H., R. A.	Determinants of human water contact patterns in urban Puerto Rico with special reference to schistosomiasis	Duplicate of another paper	1	1	1
1083	1977	Lucas, S. V. D., J. C.; Schubert, R. D.; Simpson, J. M.; Mahmoud, A. A.; warren, K. S.; David, J. R.; Webster, L. T.	Identification and purification of immunosuppressive activity in the urine of rats and a human patient treated with niridazole	Duplicate of another paper	1	1	1
1086	1977	Mason, P. R.	Stimulation of the activity of Schistosoma mansoni miracidia by snail-conditioned water	Duplicate of another paper	1	1	1
1087	1977	Mason, P. R.	Stimulation of the activity of Schistosoma mansoni miracidia by snail-conditioned water	Duplicate of another paper	1	1	1
1090	1977	Morgan, P. R.	Recent developments in environmental sanitation and their role in the prevention of bilharziasis	Duplicate of another paper	1	1	1
1092	1977	Murrell, K. D. V., W. E.; Minard, P.; Schinski, V. D.	Schistosoma mansoni: extraction and partial characterization of membrane antigens using an assay based on competitive inhibition of human antibodies binding to schistosomules	Duplicate of another paper	1	1	1
1097	1977	Rosenfield, P. L. S., R. A.; Wolman, M. G.	Development and verification of a schistosomiasis transmission model	Duplicate of another paper	1	1	1
1102	1977	Simoes, M. D., M. C.; De Azevedo, J. F.	Experimental effects of nutrition and population density on the development of Planorbarius medjensis (fresh water gastropod, a transmitter of bilharziasis). [Portuguese]; Estudo experimental dos efeitos da alimentacao e da densidade populacional no desenvolvimento do Planorharius metidjensis (gasteropode de agua doce transmissor da bilharzioze)	Duplicate of another paper	1	1	1
1105	1977	Theron, A. P., J. P.; Combes, C.	Factors responsible for cercarial concentration of schistosoma mansoni in Guadeloupe. [French]; Recherches sur les facteurs responsables des densites de cercaires de Schistosoma mansoni en Guadeloupe	Duplicate of another paper	1	1	1
1106	1977	Theron, A. P., J. P.; Combes, C.	Researches on factors responsible for cercarial concentration of S. mansoni in Guadeloupe. [French]	Duplicate of another paper	1	1	1
1111	1978	Andrews, P.	Effect of praziquantel on the free-living stages of Schistosoma mansoni	Duplicate of another paper	1	1	1
1113	1978	Bhajan, M. M. M., V.; Ruiz-Tiben, E.; Jobin, W. R.	Socioeconomic changes and reduction in prevalence of schistosomiasis in Puerto Rico	Duplicate of another paper	1	1	1
1116	1978	Buck, A. A. A., R. I.; MacRae, A. A.	Epidemiology of poly-parasitism. IV. Combined effects on the state of health	Duplicate of another paper	1	1	1
1118	1978	Buck, A. A. A., R. I.; MacRae, A. A.; Fain, A.	Epidemiology of poly-parasitism. I. Occurrence, frequency and distribution of multiple infections in rural communities in Chad, Peru, Afghanistan, and Zaire	Duplicate of another paper	1	1	1
1121	1978	Chu, K. Y.	Trials of ecological and chemical measures for the control of Schistosoma haematobium transmission in a Volta Lake village	Duplicate of another paper	1	1	1
1123	1978	Dalton, P. R. P., D.	Water-contact patterns in relation to Schistosoma haematobium infection	Duplicate of another paper	1	1	1
1125	1978	Dalton, P. R. P., D.	WATER-CONTACT PATTERNS IN RELATION TO SCHISTOSOMA-HAEMATOBIUM INFECTION	Duplicate of another paper	1	1	1
1128	1978	Frischkorn, C. G. F., H. E.; Carrazzoni, E.	Cercaricidal activity of some essential oils of plants from Brazil	Duplicate of another paper	1	1	1
1131	1978	James, C. P., S. K.	The influence of physical factors on the behaviour and infectivity of miracidia of Schistosoma mansoni and S. haematobium. III. Effect of contact time and dispersion in static and flowing waters	Duplicate of another paper	1	1	1
1132	1978	James, C. P., S. K.	The influence of physical factors on the behaviour and infectivity of miracidia of Schistosoma mansoni and S. haematobium. III. Effect of contact time and dispersion in static and flowing waters	Duplicate of another paper	1	1	1
1134	1978	Jordan, P. B., R. K.; Unrau, G. O.; Upatham, E. S.; Grist, E.; Christie, J. D.	Further observations from St Lucia on control of Schistosoma mansoni transmission by provision of domestic water supplies	Duplicate of another paper	1	1	1
1135	1978	Jordan, P. B., R. K.; Unrau, G. O.; Upatham, E. S.; Grist, E.; Christie, J. D.	FURTHER OBSERVATIONS FROM ST-LUCIA ON CONTROL OF SCHISTOSOMA-MANSONI TRANSMISSION BY PROVISION OF DOMESTIC WATER-SUPPLIES	Duplicate of another paper	1	1	1
1136	1978	Jordan, P. U., G. O.	Simple water supplies to reduce schistosomiasis	Duplicate of another paper	1	1	1
1139	1978	Matovu, D. B.	Prospects of schistosomiasis in the proposed Lake Mtera in Tanzania	Duplicate of another paper	1	1	1
1142	1978	Mohamed, A. M. e.-S., F. M.; el-Fiki, S. A.	Prevalence of schistosomiasis among fishermen of Lake Maryut	Duplicate of another paper	1	1	1
1145	1978	Mougeot, G. G., Y. J.; Poirot, J. L.; Marteau, M.; Delattre, P.	[Sero-immunological research by immunofluorescence of rats bilharziosis in Guandeloupe. Epidemiological interest, comparative studies in various biotopes (author's transl)]	Duplicate of another paper	1	1	1
1146	1978	Mougeot, G. G., Y. J.; Poirot, J. L.; Marteau, M.; Delattre, P.	Sero-immunological research by immunofluorescence of rats bilharziosis in Guandeloupe. Epidemiological interest, comparative studies in various biotopes (author's transl). [French]; Enquete sero-immunologique par immunofluorescence de la bilharziose murine en Guadeloupe. Interet epidemiologique, etrude comparative dans differents biotopes	Duplicate of another paper	1	1	1
1149	1978	Pereira, J. P. d. S., C. P.; Mendes, N. M.	Molluscicidal properties of the Euphorbia cotinifolia L (author's transl). [Portuguese]; Propriedades moluscicidas da Euphorbia cotinifolia L	Duplicate of another paper	1	1	1
1150	1978	Pfluger, W.	Ecological studies in Madagascar of Biomphalaria pfeifferi, intermediate host of Schistosoma mansoni. 2. Biology and dynamics in the non-endemic area of Antananarivo	Duplicate of another paper	1	1	1
1153	1978	Prah, S. K. J., C.	The influence of physical factors on the behaviour and infectivity of miracidia of Schistosoma mansoni and S. haematobium. II. Effect of light and depth	Duplicate of another paper	1	1	1
1155	1978	Pugh, R. N. H. G., H. M.	Malumfashi endemic diseases research project, III. Urinary schistosomiasis: a longitudinal study	Duplicate of another paper	1	1	1
1156	1978	Rioux, J. A. D., H.; Lanotte, G.; Combes, C.; Theron, A.; Pointier, J. F.; Seytor, S.; Delattre, P.; Bougerol, C.	[Ecology of intestinal schistosomiasis in Guadeloupe. Epidemiological analysis and data for a model study (author's transl)]	Duplicate of another paper	1	1	1
1165	1979	Abdel-Wahab, M. F. S., G. T.; El-Sahly, A.; El-Kady, N.; Zakaria, S.; Ahmed, L.	Changing pattern of schistosomiasis in Egypt 1935--79	Duplicate of another paper	1	1	1
1167	1979	Appleton, C. C. B., M. N.	The epidemiology of schistosomiasis in the vicinity of Lake Sibaya, with a note on other areas of Tongaland (Natal, South Africa)	Duplicate of another paper	1	1	1
1172	1979	Chao, S. J.	Studies on prevention against cercaria irrigating the fields by epidemic water (author's transl). [Chinese]	Duplicate of another paper	1	1	1
1174	1979	Charpin, M. C., B.	Immunization campaign in Ethiopia (author's transl). [French]; Campagne medicale en Ethiopie	Duplicate of another paper	1	1	1
1175	1979	Charpin, M. C., B.	Immunization campaign in Ethiopia. [French]; Campagne Medicale En Ethiopie	Duplicate of another paper	1	1	1
1178	1979	Christensen, N. O. F., F.; Nansen, P.	The effect of some environmental conditions and final-host- and parasite-related factors on the penetration of Schistosoma mansoni cercariae into mice	Duplicate of another paper	1	1	1
1180	1979	Cornford, E. M. O., W. H.	Transintegumental uptake of metabolic substrates in male and female Schistosoma mansoni	Duplicate of another paper	1	1	1
1187	1979	Feldmeier, H. B., U.; Dietrich, M.; Sievertsen, H. J.	Combination of a viability test and a quantification method for Schistosoma haematobium eggs (filtration--trypan blue-staining-technique)	Duplicate of another paper	1	1	1
1189	1979	Guyard, A. P., J. P.	Freshwater snails and vectors of schistosomiasis mansoni in Martinique (French West Indies). [French]; Faune malacologique dulaquicole et vecteurs de la Schistosomose intestinale en Martinique (Antilles Francaises)	Duplicate of another paper	1	1	1
1191	1979	Hayunga, E. G. M., K. D.; Taylor, D. W.; Vannier, W. E.	Isolation and characterization of surface antigens from Schistosoma mansoni. II. Antigenicity of radiolabeled proteins from adult worms	Duplicate of another paper	1	1	1
1194	1979	Jobin, W. R. L., A.	Biological control of schistosome transmission in flowing water habitats	Duplicate of another paper	1	1	1
1195	1979	Jobin, W. R. L., A.	BIOLOGICAL-CONTROL OF SCHISTOSOME TRANSMISSION IN FLOWING WATER HABITATS	Duplicate of another paper	1	1	1
1196	1979	Krause, R. M.	CAN BILHARZIA OCCUR IN THE DELAWARE WATER GAP	Duplicate of another paper	1	1	1
1197	1979	Krause, R. M.	Can Bilharzia occur in the Delaware Water Gap?	Duplicate of another paper	1	1	1
1199	1979	Laracuente, A. B., R. A.; Jobin, W.	Comparison of four species of snails as potential decoys to intercept schistosome miracidia	Duplicate of another paper	1	1	1
1204	1979	Nassi, H. P., J. P.; Golvan, Y. J.	Evaluation of a trial to control Biomphalaria glabrata in Guadeloupe by using a sterilizing trematode (author's transl). [French]; Bilan d'un essai de controle de Biomphalaria glabrata en Guadeloupe a l'aide d'un Trematode sterilisant	Duplicate of another paper	1	1	1
1206	1979	Negron-Aponte, H. J., W. R.	Schistosomiasis control in Puerto Rico: twenty-five years of operational experience	Duplicate of another paper	1	1	1
1209	1979	Prechel, D. P. N., P. M.	The effects of miracidal aging and dilution of snail-conditioned water on responses of miracidia of Megalodiscus temperatus	Duplicate of another paper	1	1	1
1212	1979	Roberts, T. M. W., S.; Chernin, E.	Behavioral responses of Schistosoma mansoni miracidia in concentration gradients of snail-conditioned water	Duplicate of another paper	1	1	1
1214	1979	Roberts, T. M. W., S.; Chernin, E.	BEHAVIORAL-RESPONSES OF SCHISTOSOMA-MANSONI MIRACIDIA IN CONCENTRATION GRADIENTS OF SNAIL-CONDITIONED WATER	Duplicate of another paper	1	1	1
1217	1979	Saliternik, Z.	The specific methods of control and eradication of schistosomiasis in Israel	Duplicate of another paper	1	1	1
1223	1979	Sodeman, W. A., Jr.	A longitudinal study of schistosome vector snail populations in Liberia	Duplicate of another paper	1	1	1
1224	1979	Theron, A.	A differential filtration technique for the measurement of schistosome cercarial densities in standing waters	Duplicate of another paper	1	1	1
1226	1979	Theron, A.	A DIFFERENTIAL FILTRATION TECHNIQUE FOR THE MEASUREMENT OF SCHISTOSOME CERCARIAL DENSITIES IN STANDING WATERS	Duplicate of another paper	1	1	1
1228	1979	Unrau, G. O.	WATER-SUPPLY AND SCHISTOSOMIASIS IN ST-LUCIA	Duplicate of another paper	1	1	1
1229	1979	Unrau, G. O. W., C. A.; Jordan, P.; Muller, M.	WATER-SUPPLY AND SCHISTOSOMIASIS IN ST-LUCIA	Duplicate of another paper	1	1	1
1231	1979	Wajdi, N. A. K. H., W. I.; El-Hawary, M. F. S.	Susceptibility of Iraqi fresh water snails to infection with Schistosoma haematobium and Schistosoma mansoni Egyptian strains	Duplicate of another paper	1	1	1
1233	1979	Yasuraoka, K.	Schistosomiasis and water resource development	Duplicate of another paper	1	1	1
1236	1979		Clean drinking water for everyone in 1990. [German]; Reines Trinkwasser fur alle bis 1990	Duplicate of another paper	1	1	1
1238	1980	Bella, H. M., T. F. C.; Omer, A. H. S.; Vaughan, J. P.	Migrant workers and schistosomiasis in the Gezira, Sudan	Duplicate of another paper	1	1	1
1239	1980	Bunnag, T. S., S.; Impand, P.; Harinasuta, C.	Potential health hazards of the water resources development: a health survey in the Phitsanulok Irrigation Project, Nan River Basin, Northern Thailand	Duplicate of another paper	1	1	1
1241	1980	Cheesmond, A.	Migrant workers and schistosomiasis in the Gezira, Sudan	Duplicate of another paper	1	1	1
1248	1980	Greer, G. J. L., H. K.; Ow-Yang, C. K.	Report of a freshwater hydrobiid snail from Pahang, Malaysia: a possible host for schistosomes infecting man	Duplicate of another paper	1	1	1
1252	1980	Hiatt, R. A. C., B. L.; Ruiz-Tiben, E.; Knight, W. B.; Berrios-Duran, L. A.	The Boqueron Project after 5 years: a prospective community-based study of infection with Schistosoma mansoni in Puerto Rico	Duplicate of another paper	1	1	1
1255	1980	Kloos, H. L., A.	The epidemiology of Schistosoma mansoni infection in Tensae Berhan: human water contact patterns	Duplicate of another paper	1	1	1
1258	1980	Klumpp, R. K. C., K. Y.	Importance of the aquatic weed Ceratophyllum to transmission of Schistosoma haematobium in the Volta Lake, Ghana	Duplicate of another paper	1	1	1
1260	1980	Lawson, J. R. W., R. A.	The survival of the cercariae of Schistosoma mansoni in relation to water temperature and glycogen utilization	Duplicate of another paper	1	1	1
1262	1980	Lawson, J. R. W., R. A.	THE SURVIVAL OF THE CERCARIAE OF SCHISTOSOMA-MANSONI IN RELATION TO WATER TEMPERATURE AND GLYCOGEN UTILIZATION	Duplicate of another paper	1	1	1
1266	1980	Majid, A. A. M., T. F.; Hussein, M. F.; Bushara, H. O.; Taylor, M. G.; Nelson, G. S.; Dargie, J. D.	Observations on cattle schistosomiasis in the Sudan, a study in comparative medicine. I. Epizootiological observations on Schistosoma bovis in the White Nile Province	Duplicate of another paper	1	1	1
1270	1980	Nabih, I. E. A., A.	Genetic studies on fresh water snails specific intermediate hosts for schistosomiasis--I. Isolation and base determination of ribonucleic acid	Duplicate of another paper	1	1	1
1271	1980	Nabih, I. E. A., A.	Genetic studies on fresh water snails specific intermediate hosts for schistosomiasis--II. isolation and base composition determination of deoxyribonucleic acid	Duplicate of another paper	1	1	1
1272	1980	Nabih, I. E., A.	GENETIC-STUDIES ON FRESH-WATER SNAILS SPECIFIC INTERMEDIATE HOSTS FOR SCHISTOSOMIASIS .1. ISOLATION AND BASE DETERMINATION OF RIBONUCLEIC-ACID	Duplicate of another paper	1	1	1
1273	1980	Nabih, I. E., A.	GENETIC-STUDIES ON FRESH-WATER SNAILS SPECIFIC INTERMEDIATE HOSTS FOR SCHISTOSOMIASIS .2. ISOLATION AND BASE COMPOSITION DETERMINATION OF DEOXYRIBONUCLEIC-ACID	Duplicate of another paper	1	1	1
1279	1980	Roberts, T. M. L., R. W.; Chernin, E.	Effector mechanism in the response of Schistosoma mansoni miracidia to snail-conditioned water	Duplicate of another paper	1	1	1
1281	1980	Roberts, T. M. L., R. W.; Chernin, E.	EFFECTOR MECHANISM IN THE RESPONSE OF SCHISTOSOMA-MANSONI MIRACIDIA TO SNAIL-CONDITIONED WATER	Duplicate of another paper	1	1	1
1284	1980	Tayo, M. A. P., R. N. H.; Bradley, A. K.	MALUMFASHI ENDEMIC DISEASES RESEARCH-PROJECT .11. WATER-CONTACT ACTIVITIES IN THE SCHISTOSOMIASIS STUDY AREA	Duplicate of another paper	1	1	1
1285	1980	Tayo, M. A. P., R. N.; Bradley, A. K.	Malumfashi Endemic Diseases Research Project, XI. Water-contact activities in the schistosomiasis study area	Duplicate of another paper	1	1	1
1287	1980	Theron, A.	Evaluation of the drift of cercariae by a single daily sampling in the site of schistosomiasis transmission. Example of Guadeloupean sites of Schistosoma mansoni transmission (author's transl). [French]; Evaluation de la derive cercarienne dans les sites de transmission des schistosomoses a partir d'un prelevement journalier unique. Exemple des foyers guadeloupeens a Schistosoma mansoni	Duplicate of another paper	1	1	1
1289	1980	Zimmon, D. S. K., R. E.	Effect of portal venous blood flow diversion on portal pressure	Duplicate of another paper	1	1	1
1293	1981	Atkinson, K. H. A., B. G.	Protein synthesis in vivo by Schistosoma mansoni cercariae	Duplicate of another paper	1	1	1
1296	1981	Barbosa, F. S. C., D. P. P.	A long-term schistosomiasis control project with molluscicide in a rural area of Brazil	Duplicate of another paper	1	1	1
1297	1981	Brodie, D. A. P., R. B.	3HOH-osmotic water fluxes and ultrastructure of an epithelial syncytium	Duplicate of another paper	1	1	1
1299	1981	Brodie, D. A. P., R. B.	3HOH-osmotic water fluxes and ultrastructure of an epithelial syncytium	Duplicate of another paper	1	1	1
1303	1981	Cerf, P. M., J.; Coulanges, P.	Epidemiological survey and sanitary problems in a village in East Central Madagascar. [French]; Enquete epidemiologique et problemes sanitaires dans un village du centre est de Madagascar	Duplicate of another paper	1	1	1
1305	1981	Cheesmond, A. K. F., A.	Human excretion behaviour in a schistosomiasis endemic area of the Geizira, Sudan	Duplicate of another paper	1	1	1
1307	1981	Christensen, N. O.	Schistosoma bovis, S. intercalatum and S. haematobium: methods for in vivo radiolabelling of cercariae with radioselenium	Duplicate of another paper	1	1	1
1309	1981	Chu, K. Y. K., R. K.; Kofi, D. Y.	Results of three years of cercarial transmission control in the Volta Lake	Duplicate of another paper	1	1	1
1311	1981	Chu, K. Y. V., J. A.; Klumpp, R. K.	Transmission dynamics of miracidia of Schistosoma haematobium in the Volta Lake	Duplicate of another paper	1	1	1
1314	1981	Cornford, E. M. B., W. D.; Oldendorf, W. H.	Transintegumental glucose uptake in Schistosomatium douthitti	Duplicate of another paper	1	1	1
1317	1981	Coutinho, A.	Measures for the control of schistosomiasis mansoni in Brazil. [Portuguese]; Medidas de controle da esquistossomose mansonica no Brasil	Duplicate of another paper	1	1	1
1319	1981	Deelder, A. M. K., D.	Immunodiagnosis of recently acquired Schistosoma mansoni infection. A comparison of various immunological techniques	Duplicate of another paper	1	1	1
1324	1981	Dissous, C. D., C.; Capron, A.	Isolation and characterization of surface antigens from Schistosoma mansoni schistosomula	Duplicate of another paper	1	1	1
1327	1981	Ghannoum, M. A. M., K. E.; Al-Dulaimi, M.; Nasr, M.	The incidence of water-related diseases in the Brak area, Libya from 1977 to 1979, before and after the installation of water treatment plants	Duplicate of another paper	1	1	1
1330	1981	Iarotski, L. S. D., A.	The schistosomiasis problem in the world: results of a WHO questionnaire survey	Duplicate of another paper	1	1	1
1334	1981	Liebenow, J. G.	Bilharzia control in Swaziland: the dilemma of development	Duplicate of another paper	1	1	1
1336	1981	Lucas, A. O.	Schistosomiasis in Africa	Duplicate of another paper	1	1	1
1339	1981	McMahon, J. E.	A note on drug trials in schistosomiasis	Duplicate of another paper	1	1	1
1341	1981	Miller, F. H., M.; Mancy, K. H.; Hilbert, M. S.; Monto, A. S.; Barakat, R. M.	An epidemiological study of Schistosoma haematobium and S. mansoni infection in thirty-five rural Egyptian villages	Duplicate of another paper	1	1	1
1345	1981	Nabih, I. E. A., A.	Genetic studies on fresh water snails, specific intermediate hosts for schistosomiasis--III. Chemical mutation through incorporation of 5-bromouracil into deoxyribonucleic acid (DNA)	Duplicate of another paper	1	1	1
1346	1981	Nabih, I. E. A., A.	Genetic studies on fresh water snails, specific intermediate hosts for schistosomiasis--IV. Gamma radiation as a physical mutagen on deoxyribonucleic acid 'DNA' in Biomphalaria alexandrina snails	Duplicate of another paper	1	1	1
1347	1981	Nabih, I. E., A.	GENETIC-STUDIES ON FRESH-WATER SNAILS, SPECIFIC INTERMEDIATE HOSTS FOR SCHISTOSOMIASIS .3. CHEMICAL MUTATION THROUGH INCORPORATION OF 5-BROMOURACIL INTO DEOXYRIBONUCLEIC ACIDS (DNA)	Duplicate of another paper	1	1	1
1348	1981	Nabih, I. E., A.	GENETIC-STUDIES ON FRESH-WATER SNAILS, SPECIFIC INTERMEDIATE HOSTS FOR SCHISTOSOMIASIS .4. GAMMA-RADIATION AS A PHYSICAL MUTAGEN ON DEOXYRIBONUCLEIC-ACID DNA IN BIOMPHALARIA-ALEXANDRINA SNAILS	Duplicate of another paper	1	1	1
1352	1981	Plorin, G. G. G., D. E.	Descriptive statistics of swimming behavior of Schistosoma mansoni miracidia in artificial pond water	Duplicate of another paper	1	1	1
1354	1981	Plorin, G. G. G., D. E.	DESCRIPTIVE STATISTICS OF SWIMMING BEHAVIOR OF SCHISTOSOMA-MANSONI MIRACIDIA IN ARTIFICIAL POND WATER	Duplicate of another paper	1	1	1
1355	1981	Prentice, M. A. C., J. D.; Barnish, G.	A miracidium trap for use in flowing water	Duplicate of another paper	1	1	1
1358	1981	Pugh, R. N. H. B., J. W.; Bradley, A. K.	Malumfashi endemic diseases research project, XVI. The findings of a survey for schistosomiasis mansoni. Hookworm, giardiasis and nutritional status	Duplicate of another paper	1	1	1
1360	1981	Ranque, P. K., S.; Karemberi, B.; Kone, D.	Therapeutic field trial with praziquantel in a rural population in Mali infected with Schistosoma mansoni. [French]; Essai De Traitement De Masse Par Le Praziquantel D'une Population Rurale Malienne Atteinte De Bilharziose a S. Mansoni	Duplicate of another paper	1	1	1
1363	1981	Upatham, E. S. K., M.; Ahmed, M. D.; Awad, A. H.	Studies on the transmission of Schistosoma haematobium and the bionomics of Bulinus (Ph.) abyssinicus in the Somali Democratic Republic	Duplicate of another paper	1	1	1
1366	1981	Vimont Vicary, M. P.	Recent detection of a schistosomiasis focus with S. mansoni in a high region of Rwanda (author's transl). [French]; Decouverte recente d'un foyer de bilharziose a Schistosoma mansoni dans une region d'altitude au Rwanda	Duplicate of another paper	1	1	1
1367	1981	Watts, T.	Schistosomal infections in some primary schools in Kabwe rural district	Duplicate of another paper	1	1	1
1369	1981	Weinstock, J. V. B., D. L.	Alteration of the granulomatous response in murine schistosomiasis by the chronic administration of captopril, an inhibitor of angiotensin-converting enzyme	Duplicate of another paper	1	1	1
1372	1981	Zelia, O. P. B., S. A.	Cultivation of mollusks, the intermediate hosts of schistosomes (a review of the literature). [Russian]; Kul'tivirovanie molliuskov--promezhutochnykh khoziaev shistosom (obzor literatury)	Duplicate of another paper	1	1	1
1373	1982	Anderson, R. M. M., J. G.; Wilson, R. A.; Carter, N. P.	Transmission of Schistosoma mansoni from man to snail: experimental studies of miracidial survival and infectivity in relation to larval age, water temperature, host size and host age	Duplicate of another paper	1	1	1
1375	1982	Anderson, R. M. M., J. G.; Wilson, R. A.; Carter, N. P.	TRANSMISSION OF SCHISTOSOMA-MANSONI FROM MAN TO SNAIL - EXPERIMENTAL STUDIES OF MIRACIDIAL SURVIVAL AND INFECTIVITY IN RELATION TO LARVAL AGE, WATER TEMPERATURE, HOST SIZE AND HOST AGE	Duplicate of another paper	1	1	1
1380	1982	Breuil, J. M., J.; Gueguen, A.; Coulanges, P.	Parasitologic status of a population in the northwest of Madagascar before an irrigation development project for the extension of a sugar complex (Ambilobe). [French]; Bilan parasitologique d'une population du nord-ouest de Madagascar avant travaux d'amenagement hydraulique pour l'extension d'un complexe sucrier (Ambilobe)	Duplicate of another paper	1	1	1
1384	1982	Chen, G. Y. Y., D. S.; Li, W. S.; Chen, S. Z.; Wu, G.	ADHESION-PRECIPITATION TECHNIQUE FOR SCHISTOSOME CERCARIAE RECOVERY FROM NATURAL-WATERS	Duplicate of another paper	1	1	1
1385	1982	Cline, B. L.	SYMPOSIUM ON SCHISTOSOMIASIS CONTROL - AMERICAN-SOCIETY-OF-TROPICAL-MEDICINE-AND-HYGIENE - 29TH ANNUAL-MEETING, ATLANTA, GEORGIA - 6 NOVEMBER 1980	Duplicate of another paper	1	1	1
1388	1982	Cornford, E. M. H., M. E.; Diep, C. P.; Rowley, G. A.	Protein, glycogen, and water content in schistosomes	Duplicate of another paper	1	1	1
1390	1982	Cornford, E. M. H., M. E.; Diep, C. P.; Rowley, G. A.	PROTEIN, GLYCOGEN, AND WATER-CONTENT IN SCHISTOSOMES	Duplicate of another paper	1	1	1
1393	1982	Fenwick, A. C., A. K.; Kardaman, M.; Amin, M. A.; Manjing, B. K.	Schistosomiasis among labouring communities in the Gezira irrigated area, Sudan	Duplicate of another paper	1	1	1
1397	1982	Hunter, J. M. R., L.; Scott, D.	Man-made lakes and man-made diseases. Towards a policy resolution	Duplicate of another paper	1	1	1
1399	1982	Jordan, P. B., R. K.; Grist, E.; Auguste, E.	Evaluation of chemotherapy in the control of Schistosoma mansoni in Marquis Valley, Saint Lucia. I. Results in humans	Duplicate of another paper	1	1	1
1402	1982	Jordan, P. U., G. O.; Bartholomew, R. K.; Cook, J. A.; Grist, E.	Value of individual household water supplies in the maintenance phase of a schistosomiasis control programme in Saint-Lucia, after chemotherapy	Duplicate of another paper	1	1	1
1403	1982	Jordan, P. U., G. O.; Bartholomew, R. K.; Cook, J. A.; Grist, E.	VALUE OF INDIVIDUAL HOUSEHOLD WATER-SUPPLIES IN THE MAINTENANCE PHASE OF A SCHISTOSOMIASIS CONTROL PROGRAM IN SAINT-LUCIA, AFTER CHEMOTHERAPY	Duplicate of another paper	1	1	1
1405	1982	Kloos, H. G., C. H.; Selim, A.; Higashi, G. I.	Laboratory and field evaluation of a direct filtration technique for recovery of schistosome cercariae	Duplicate of another paper	1	1	1
1408	1982	Kloos, H. S., W.; Michael, A. A.; Mohareb, E. W.; Higashi, G. I.	Disease concepts and treatment practices relating to schistosomiasis haematobium in Upper Egypt	Duplicate of another paper	1	1	1
1410	1982	Kusel, J. R. S., L.; Harnett, W.	THE EFFECTS OF RETINOL (VITAMIN-A ALCOHOL) AND VARIOUS NON-IONIC DETERGENTS ON THE SURFACES OF SCHISTOSOMULA AND ADULT SCHISTOSOMA-MANSONI	Duplicate of another paper	1	1	1
1412	1982	Le Bras, M. F., P.; Giap, G.; Meric, D.; Commenges, D.; Villenave, D.; Camara, S.; Gatheron, C.; Appriou, M.	[Human activities, hydro-agricultural management and urinary schistosomiasis. Methodological approach and results (a preliminary study in Upper-Volta)]	Duplicate of another paper	1	1	1
1413	1982	Le Bras, M. F., P.; Giap, G.; Meric, D.; Commenges, D.; Villenave, D.; Camara, S.; Gatheron, C.; Appriou, M.	Human activities, hydro-agricultural management and urinary schistosomiasis. Methodological approach and results (a preliminary study in Upper-Volta). [French]; Activites humaines, amenagements hydro-agricoles et schistosomiase urinaire. Approche methodologique et resultats (a propos d'une etude preliminaire en Haute-Volta)	Duplicate of another paper	1	1	1
1415	1982	Lugt, C. B.	Case reports on control of Biomphalaria pfeifferi snails with Phytolacca dodecandra berries	Duplicate of another paper	1	1	1
1420	1982	Marsden, P. D.	The treatment and control of parasitic diseases	Duplicate of another paper	1	1	1
1426	1982	Nabih, I. R., M.	Studies on fresh water snails: specific intermediate hosts for schistosomiasis--V. Isolation and acid analysis of histones	Duplicate of another paper	1	1	1
1427	1982	Nabih, I. R., M.	STUDIES ON FRESH-WATER SNAILS - SPECIFIC INTERMEDIATE HOSTS FOR SCHISTOSOMIASIS .5. ISOLATION AND ACID ANALYSIS OF HISTONES	Duplicate of another paper	1	1	1
1428	1982	Nordbeck, H. J. O., J. H.; Slooff, R.	Machakos project studies. Agents affecting health of mother and child in a rural area of Kenya. XXII. Schistosomiasis transmission in relation to some socio-economic and other environmental factors	Duplicate of another paper	1	1	1
1433	1982	Scott, D. S., K.; England, E. C.	Epidemiology of human Schistosoma haematobium infection around Volta Lake, Ghana, 1973-75	Duplicate of another paper	1	1	1
1438	1982	Strickland, G. T.	Schistosomiasis: eradication or control?	Duplicate of another paper	1	1	1
1441	1982	Warren, K. S.	Selective primary health care: strategies for control of disease in the developing world. I. Schistosomiasis	Duplicate of another paper	1	1	1
1443	1982	Warren, K. S.	The present impossibility of eradicating of omnipresent worm	Duplicate of another paper	1	1	1
1445	1982	White, P. T. C., M.; Jupp, B. P.	Swamp rice development, schistosomiasis, and onchocerciasis in Southeast Sierra Leone	Duplicate of another paper	1	1	1
1448	1982	Yelnik, A. I., H.; Appriou, M.; Tribouley, J.; Gentilini, M.; Ripert, C.	[Epidemiologic study of S. haematobium bilharziasis in the rice belt of Yagoua (North Cameroon). I. Prevalence of infestation and evaluation of the parasitic load]	Duplicate of another paper	1	1	1
1449	1982	Yelnik, A. I., H.; Appriou, M.; Tribouley, J.; Gentilini, M.; Ripert, C.	Epidemiologic study of S. haematobium bilharziasis in the rice belt of Yagoua (North Cameroon). I. Prevalence of infestation and evaluation of the parasitic load. [French]; Etude epidemiologique de la bilharziose a S. haematobium dans le perimetre rizicole de Tagoua (Nord-Cameroun). I. Prevalence de l'infestation et evaluation de la charge parasitaire	Duplicate of another paper	1	1	1
1450	1983	Abdel-Hafez, S. K. Z., D. M.; Phillips, S. M.	The effect of monoclonal antibodies on Schistosoma mansoni cercarial penetration of mouse skin	Duplicate of another paper	1	1	1
1454	1983	Attawibool, S. B., T.; Thirachandra, S.; Sinthuprama, K.; Sornmani, S.	Schistosoma mansoni-like infection in Phayao Province, Northern Thailand	Duplicate of another paper	1	1	1
1457	1983	Blumenthal, U. J. J., J. M.	LABORATORY STUDIES ON A DIFFERENTIAL FILTRATION TECHNIQUE FOR THE RECOVERY OF SCHISTOSOME CERCARIAE FROM NATURAL-WATERS	Duplicate of another paper	1	1	1
1458	1983	Bunnag, T. T., S.; Impand, P.; Vorasanta, P.; Imlarp, S.	Schistosoma incognitum and its zoonotic potential role in Phitsanulok and Phichit provinces, northern Thailand	Duplicate of another paper	1	1	1
1462	1983	Christensen, N. O. M., A.; Frandsen, F.	A review of the biology and transmission ecology of African bovine species of the genus Schistosoma	Duplicate of another paper	1	1	1
1465	1983	Combes, C. B., J. P.; Marcon, M. C.; Marcou, L.; Sellin, B.	Possibilities of using amphoteric surface agents in the campaign against the agents of schistosomiasis transmission. [French]; Possibilites d'emploi des agents de surface amphoteres dans la lutte contre les agents de transmission des schistosomoses	Duplicate of another paper	1	1	1
1468	1983	Dennis, E. V., P.; Holzer, B.; Hanson, A.; Saladin, B.; Saladin, K.; Degremont, A.	Studies on the epidemiology of schistosomiasis in Liberia: the prevalence and intensity of schistosomal infections in Bong County and the bionomics of the snail intermediate hosts	Duplicate of another paper	1	1	1
1471	1983	Dissous, C. C., A.	Schistosoma mansoni: antigenic community between schistosomula surface and adult worm incubation products as a support for concomitant immunity	Duplicate of another paper	1	1	1
1473	1983	Ejezie, G. C.	The Nigerian environment and parasitic infections	Duplicate of another paper	1	1	1
1475	1983	Evans, A. C.	Control of schistosomiasis in large irrigation schemes by use of niclosamide. A ten-year study in Zimbabwe	Duplicate of another paper	1	1	1
1480	1983	Husting, E. L.	Human water contact activities related to the transmission of bilharziasis (schistosomiasis)	Duplicate of another paper	1	1	1
1482	1983	Husting, E. L.	HUMAN WATER CONTACT ACTIVITIES RELATED TO THE TRANSMISSION OF BILHARZIASIS (SCHISTOSOMIASIS)	Duplicate of another paper	1	1	1
1483	1983	Isseroff, H. B., K.; Owczarek, A.; Smith, K. R.	Schistosomiasis: proline production and release by ova	Duplicate of another paper	1	1	1
1485	1983	Jordan, P. R., P. L.	Schistosomiasis control: past, present, and future	Duplicate of another paper	1	1	1
1488	1983	Katz, N. C., O. S.	Recent introduction of schistosomiasis mansoni into the south of the State of Minas Gerais, Brazil. [Portuguese]; Introducao recente da esquistossomose mansoni no Sul do Estado de Minas Gerais, Brasil	Duplicate of another paper	1	1	1
1489	1983	Kloos, H. H., G. I.; Cattani, J. A.; Schlinski, V. D.; Mansour, N. S.; Murrell, K. D.	Water contact behavior and schistosomiasis in an upper Egyptian village	Duplicate of another paper	1	1	1
1491	1983	Kloos, H. H., G. I.; Cattani, J. A.; Schlinski, V. D.; Mansour, N. S.; Murrell, K. D.	WATER CONTACT-BEHAVIOR AND SCHISTOSOMIASIS IN AN UPPER EGYPTIAN VILLAGE	Duplicate of another paper	1	1	1
1492	1983	Logan, J. W.	Schistosomiasis in Swaziland--a comparative study of three irrigated estates	Duplicate of another paper	1	1	1
1494	1983	Masaba, S. C. O., S.; Awino, M. O.	Man-made dams acting as sources of bilharziasis in Onganga village, Kanyaluo Location, South Nyanza	Duplicate of another paper	1	1	1
1497	1983	Mimpfoundi, R. D., J.	Action of various detergents in use in Cameroon on the vitality of Schistosoma mansoni cercariae: influence of the hardness factor of water. [French]; Action de certains detergents en usage au Cameroun sur la vitalite des cercaires de Schistosoma mansoni: influence du facteur durete de l'eau (dH)	Duplicate of another paper	1	1	1
1498	1983	Mimpfoundi, R. D., J.	LEHTAL EFFECTS OF SOME WASHING POWDERS ON STRAINS OF SCHISTOSOMA-MANSONI CERCARIAE FROM CAMEROON - THE INFLUENCE OF WATER HARDNESS	Duplicate of another paper	1	1	1
1499	1983	Mimpfoundi, R. D., J.	Lethal effects of some washing powders on strains of Schistosoma mansoni cercariae from Cameroon: The influence of water hardness. [French]; ACTION DE CERTAINS DETERGENTS EN USAGE AU CAMEROUN SUR LA VITALITE DES CERCAIRES DE SCHISTOSOMA MANSONI: INFLUENCE DU FACTEUR DURETE DE L'EAU (dH)	Duplicate of another paper	1	1	1
1503	1983	Oliver-Gonzalez, J. V., G. J.	Preservation of Schistosoma mansoni eggs and of infected livers as a source of eggs for the circumoval precipitin test	Duplicate of another paper	1	1	1
1506	1983	Pierce, R. J. V., C.; Damonneville, M.; LePresle, T.; Capron, A.	Allergens of Schistosoma mansoni. I. Comparison of the IgE response in human and experimental infections towards characterized allergens from adult worm products	Duplicate of another paper	1	1	1
1507	1983	Podesta, R. B.	Syncytial epithelia: transport in the absence of paracellular pathways	Duplicate of another paper	1	1	1
1511	1983	Stirewalt, M. A. C., C. E.; Dorsey, C. H.	Schistosoma mansoni: stimulus and transformation of cercariae into schistosomules	Duplicate of another paper	1	1	1
1513	1983	Sturchler, D. H., B.; Hanck, A.; Degremont, A.	The influence of schistosomiasis on the serum concentrations of retinol and retinol binding protein of a rural population in Liberia	Duplicate of another paper	1	1	1
1516	1983	Tiglao, T. V. C., A. C.	Water contact behaviour among humans in Leyte, Philippines	Duplicate of another paper	1	1	1
1519	1983	Tucker, J. B.	Schistosomiasis and water projects: Breaking the link	Duplicate of another paper	1	1	1
1522	1983	Zelia, O. P. B., S. A.	Method for the individual maintenance of mollusks infected with Schistosoma larvae in a thermostatic apparatus. [Russian]; Metodika individual'nogo soderzhaniia molliuskov, invazirovannykh lichinkami shistosom, v usloviiakh termostatirovaniia	Duplicate of another paper	1	1	1
1527	1984	Basch, P. F.	Development and behavior of cultured Schistosoma mansoni fed on human erythrocyte ghosts	Duplicate of another paper	1	1	1
1532	1984	Browning, M. D. N., S. I.; Strickland, G. T.; El-Masry, N. A.; Abdel-Wahab, M. F.	Clinical characteristics and response to therapy in Egyptian children infected with Schistosoma haematobium	Duplicate of another paper	1	1	1
1536	1984	Coimbra Junior, C. E. S., R. V.; Smanio Neto, L.	Endemic potential of schistosomiasis in the State of Rondonia, Brazil. [Portuguese]; Potencial endemico da esquistossomose para o Estado de Rondonia, Brasil	Duplicate of another paper	1	1	1
1538	1984	Coura, J. R. C., M. J.; Pereira, J. B.	Morbidity of schistosomiasis mansoni in Brazil. Developmental study in an endemic area over a 10-year period. [Portuguese]; Morbidade da esquistossomose mansoni no Brasil. III. Estudo evolutivo em uma area endemica no periodo de dez anos	Duplicate of another paper	1	1	1
1540	1984	Dazo, B. C.	Vector control of snail-mediated human trematode infections	Duplicate of another paper	1	1	1
1543	1984	Goll, P. H. W., H. A.	Field studies on Bulinus senegalensis Muller and the transmission of Schistosoma haematobium infection in a Gambian community	Duplicate of another paper	1	1	1
1544	1984	Goll, P. H. W., H. A.; Marshall, T. F.	Dynamics of schistosoma haematobium infection in a Gambian community. II. The effect on transmission of the control of Bulinus senegalensis by the use of niclosamide	Duplicate of another paper	1	1	1
1546	1984	Gopalratnam, P. C. M., N. S.; Sparks, R. E.	Microencapsulation of astiban acid for the treatment of Schistosomiasis mansoni	Duplicate of another paper	1	1	1
1548	1984	Haas, W.	Schistosoma mansoni: cercaricidal effect of 2-tetradecenoic acid, a penetration stimulant	Duplicate of another paper	1	1	1
1551	1984	Hanna, R. E. H., G. V.	Fasciola hepatica and Schistosoma mansoni: immunofluorescent antigen localization and cross-reactivity	Duplicate of another paper	1	1	1
1555	1984	Karstorp, A.	Prevention of schistosomiasis	Duplicate of another paper	1	1	1
1561	1984	Nabih, I. A. E. H., A. Z.	Biochemical studies on the genetic material of fresh water snails, intermediate hosts of schistosomiasis--I. Effect of ultraviolet radiation as physical mutagen on the chemical nature of deoxyribonucleic acid	Duplicate of another paper	1	1	1
1562	1984	Nabih, I. A. E. H., A. Z.	Biochemical studies on the genetic material of fresh water snails, intermediate hosts of schistosomiasis--II. Effect of a chemical mutagen, cyclophosphamide, on the chemical nature of deoxyribonucleic acid	Duplicate of another paper	1	1	1
1563	1984	Nabih, I. E., A. Z. A.	BIOCHEMICAL-STUDIES ON THE GENETIC MATERIAL OF FRESH-WATER SNAILS, INTERMEDIATE HOSTS OF SCHISTOSOMIASIS .1. EFFECT OF ULTRAVIOLET-RADIATION AS PHYSICAL MUTAGEN ON THE CHEMICAL NATURE OF DEOXYRIBONUCLEIC-ACID	Duplicate of another paper	1	1	1
1564	1984	Nabih, I. E., A. Z. A.	BIOCHEMICAL-STUDIES ON THE GENETIC MATERIAL OF FRESH-WATER SNAILS, INTERMEDIATE HOSTS OF SCHISTOSOMIASIS .2. EFFECT OF A CHEMICAL MUTAGEN, CYCLOPHOSPHAMIDE, ON THE CHEMICAL NATURE OF DEOXYRIBONUCLEIC-ACID	Duplicate of another paper	1	1	1
1565	1984	Nabih, I. K., M.; Farrag, E.	Chemical chelation reactions in fresh water snails, intermediate hosts for schistosomiasis	Duplicate of another paper	1	1	1
1567	1984	Nabih, I. K., M.; Farrag, E.	CHEMICAL CHELATION REACTIONS IN FRESH-WATER SNAILS, INTERMEDIATE HOSTS FOR SCHISTOSOMIASIS	Duplicate of another paper	1	1	1
1568	1984	Nabih, I. K., M.; Farrag, E.	Determination of some trace elements in fresh water snails, intermediate hosts for schistosomiasis	Duplicate of another paper	1	1	1
1570	1984	Nabih, I. K., M.; Farrag, E.	DETERMINATION OF SOME TRACE-ELEMENTS IN FRESH-WATER SNAILS, INTERMEDIATE HOSTS FOR SCHISTOSOMIASIS	Duplicate of another paper	1	1	1
1573	1984	Nabih, I. R., M.	Genetic studies on fresh water snails, specific intermediate hosts for schistosomiasis--VI. Effect of chemical mutation on histones of Biomphalaria alexandrina snails	Duplicate of another paper	1	1	1
1574	1984	Nabih, I. R., M.	Genetic studies on fresh water snails, specific intermediate hosts for schistosomiasis--VII. Effect of gamma radiation as a physical mutagen on histones in Biomphalaria alexandrina snails	Duplicate of another paper	1	1	1
1575	1984	Nabih, I. R., M.	GENETIC-STUDIES ON FRESH-WATER SNAILS, SPECIFIC INTERMEDIATE HOSTS FOR SCHISTOSOMIASIS .4. EFFECT OF CHEMICAL MUTATION ON HISTONES OF BIOMPHALARIA-ALEXANDRINA SNAILS	Duplicate of another paper	1	1	1
1576	1984	Nabih, I. R., M.	GENETIC-STUDIES ON FRESH-WATER SNAILS, SPECIFIC INTERMEDIATE HOSTS FOR SCHISTOSOMIASIS .7. EFFECT OF GAMMA-RADIATION AS A PHYSICAL MUTAGEN ON HISTONES IN BIOMPHALARIA-ALEXANDRINA SNAILS	Duplicate of another paper	1	1	1
1579	1984	Pointier, J. P. G., A.; Theron, A.; Dumoutier, A.	Activities of a Schistosoma mansoni focus of transmission in Martinique (French Antilles). [French]; Le fonctionnement d'un site de transmission a Schistosoma mansoni en Martinique (Antilles Francaises)	Duplicate of another paper	1	1	1
1580	1984	Polderman, A. M.	Cost-effectiveness of different ways of controlling intestinal schistosomiasis: a case study	Duplicate of another paper	1	1	1
1583	1984	Prentice, M. A. O., J. H.	Field comparison of mouse immersion and cercariometry for assessing the transmission potential of water containing cercariae of Schistosoma mansoni	Duplicate of another paper	1	1	1
1585	1984	Prentice, M. A. O., J. H.	FIELD COMPARISON OF MOUSE IMMERSION AND CERCARIOMETRY FOR ASSESSING THE TRANSMISSION POTENTIAL OF WATER CONTAINING CERCARIAE OF SCHISTOSOMA-MANSONI	Duplicate of another paper	1	1	1
1587	1984	Rim, H. J.	Health education in the control of fluke infections	Duplicate of another paper	1	1	1
1588	1984	Samuelson, J. C. Q., J. J.; Caulfield, J. P.	Hatching, chemokinesis, and transformation of miracidia of Schistosoma mansoni	Duplicate of another paper	1	1	1
1591	1984	Schroder, U. S., A.	Crystallized dextran nanospheres with entrapped antigen and their use as adjuvants	Duplicate of another paper	1	1	1
1594	1984	Sellin, B. S., E.; Sellin, E.; Rey, J. L.; Mouchet, F.	Course of urinary schistosomiasis over 3 consecutive years after treatment with metrifonate in a dry savanna village in Upper Volta. [French]; Evolution sur trois annees consecutives de la schistosomose urinaire apres traitement au metrifonate dans un village de savane seche de Haute-Volta	Duplicate of another paper	1	1	1
1597	1984	Sudomo, M.	Ecology of schistosomiasis in Indonesia with certain aspects of control	Duplicate of another paper	1	1	1
1600	1984	Tanaka, H. T., M.; Tsutsumi, H.; Minai, M.	The present status of schistosomiasis in Japan	Duplicate of another paper	1	1	1
1602	1984	Tarrab-Hazdai, R. L.-S., F.; Gonzales, G.; Arnon, R.	Acetylcholinesterase of Schistosoma mansoni. Molecular forms of the solubilized enzyme	Duplicate of another paper	1	1	1
1605	1984	Thomas, J. D. T., A. I.	Control of the snail hosts of schistosomiasis by environmental manipulation: a field and laboratory appraisal in the Ibadan area, Nigeria	Duplicate of another paper	1	1	1
1609	1984	Upatham, E. S. K., M.; Khunborivan, V.	Effects of physico-chemical factors on the infection of mice with Schistosoma japonicum and S. mekongi cercariae	Duplicate of another paper	1	1	1
1611	1984	Wilkins, H. A. G., P. H.; Marshall, T. F.; Moore, P. J.	Dynamics of Schistosoma haematobium infection in a Gambian community. I. The pattern of human infection in the study area	Duplicate of another paper	1	1	1
1613	1984	Wilkins, H. A. G., P. H.; Marshall, T. F.; Moore, P. J.	Dynamics of Schistosoma haematobium infection in a Gambian community. III. Acquisition and loss of infection	Duplicate of another paper	1	1	1
1617	1985	Babiker, A. F., A.; Daffalla, A. A.; Amin, M. A.	Focality and seasonality of Schistosoma mansoni transmission in the Gezira Irrigated Area, Sudan	Duplicate of another paper	1	1	1
1620	1985	Babiker, S. M. B., H. D.; Wassila, M.; Fenwick, A.; Daffalla, A. A.	Transmission of Schistosoma haematobium in North Gezira, Sudan	Duplicate of another paper	1	1	1
1621	1985	Barbour, A. D.	The importance of age and water contact patterns in relation to Schistosoma haematobium infection	Duplicate of another paper	1	1	1
1623	1985	Barbour, A. D.	THE IMPORTANCE OF AGE AND WATER CONTACT PATTERNS IN RELATION TO SCHISTOSOMA-HAEMATOBIUM INFECTION	Duplicate of another paper	1	1	1
1626	1985	Bretagne, S. R., J. L.; Sellin, B.; Mouchet, F.; Roussin, S.	Schistosoma haematobium bilharziosis and urinary infections. Study of their relationship in 2 villages of Niger. [French]; Bilharziose a Schistosoma haematobium et infections urinaires. Etude de leurs rapports dans deux villages du Niger	Duplicate of another paper	1	1	1
1629	1985	Daffalla, A. A. E., E. E.; Amin, M. A.	The lungfish Protopterus annectans (Owen) as a biocontrol agent against schistosome vector snails	Duplicate of another paper	1	1	1
1631	1985	de Lima e Costa, M. F. R., R. S.; de Almeida Magalhaes, M. H.; Katz, N.	A clinico-epidemiological survey of schistosomiasis mansoni in a hyperendemic area in Minas Gerais State (Comercinho, Brazil). I. Differences in the manifestations of schistosomiasis in the town centre and in the environs	Duplicate of another paper	1	1	1
1633	1985	de Lima e Costa, M. F. R., R. S.; Zicker, F.; Katz, N.	Evolution of schistosomiasis in an hyperendemic area of the Minas Gerais State: two cross-sectional studies	Duplicate of another paper	1	1	1
1636	1985	de Souza, C. P. G., G.; Araujo, N.; Cruz, O. F.; da Silva, C. R.	A stock of infected snails for the mass breeding of cercariae and schistosomules. [Portuguese]; Criacao de caramujos infectados para obtencao em massa de cercarias e esquistossomulos	Duplicate of another paper	1	1	1
1637	1985	Donnelly, F. A. A., C. C.	Observations on the field transmission dynamics of Schistosoma mansoni and S. mattheei in southern Natal, South Africa	Duplicate of another paper	1	1	1
1640	1985	el Gaddal, A. A.	The Blue Nile Health Project: a comprehensive approach to the prevention and control of water-associated diseases in irrigated schemes of the Sudan	Duplicate of another paper	1	1	1
1643	1985	Gebreel, A. O. G., H. M.; Prescott, J. E.	Studies on the sero-epidemiology of endemic diseases in Libya. III. Schistosomiasis	Duplicate of another paper	1	1	1
1646	1985	Granier, H. G.-F., F.; Granier-Guionie, M.; Couprie, B.; Same-Ekobo, A.; Appriou, M.; Tribouley, J.; Ripert, C.	[Epidemiologic study of intestinal and urinary bilharziasis in the Tala Mokolo region (Mandara Mountains, North Cameroon)]	Duplicate of another paper	1	1	1
1647	1985	Granier, H. G.-F., F.; Granier-Guionie, M.; Couprie, B.; Same-Ekobo, A.; Appriou, M.; Tribouley, J.; Ripert, C.	Epidemiologic study of intestinal and urinary bilharziasis in the Tala Mokolo region (Mandara Mountains, North Cameroon). [French]; Etude epidemiologique des bilharzioses intestinale et urinaire dans la region de Tala Mokolo (Monts Mandara, Nord Cameroun)	Duplicate of another paper	1	1	1
1652	1985	Hagan, P. W., H. A.; Blumenthal, U. J.; Hayes, R. J.; Greenwood, B. M.	Eosinophilia and resistance to Schistosoma haematobium in man	Duplicate of another paper	1	1	1
1655	1985	Haridi, A. A. M. J., W. R.	Estimated risks and benefits from introducing Marisa cornuarietis into the Sudan	Duplicate of another paper	1	1	1
1658	1985	Hilali, A. M. H. D., L. A.; Wassila, M.	Snails and aquatic vegetation in Gezira irrigation canals	Duplicate of another paper	1	1	1
1662	1985	Kawashima, K. B., B. L.; Santos, A. T., Jr.	The cercarial emergence of Schistosoma japonicum from Oncomelania quadrasi under outdoor conditions in the Philippines	Duplicate of another paper	1	1	1
1664	1985	Kazura, J. W. N., M.; Peters, P. A.; Dennis, E.	Swamp rice farming: possible effects on endemicity of schistosomiasis mansoni and haematobia in a population in Liberia	Duplicate of another paper	1	1	1
1668	1985	Kloos, H.	Water resources development and schistosomiasis ecology in the Awash Valley, Ethiopia	Duplicate of another paper	1	1	1
1670	1985	Kloos, H.	WATER-RESOURCES DEVELOPMENT AND SCHISTOSOMIASIS ECOLOGY IN THE AWASH VALLEY, ETHIOPIA	Duplicate of another paper	1	1	1
1674	1985	Madsen, H.	The effect of Helisoma duryi on the cercarial production of Schistosoma mansoni-infected Biophalaria alexandrina: Evaluation of chemical interferences and direct competition	Duplicate of another paper	1	1	1
1675	1985	Marti, H. P. T., M.; Degremont, A. A.; Freyvogel, T. A.	Studies on the ecology of Bulinus globosus, the intermediate host of Schistosoma haematobium in the Ifakara area, Tanzania	Duplicate of another paper	1	1	1
1677	1985	McKerrow, J. H. J., K. H.; Beckstead, J. H.	Enzyme histochemical comparison of biomphalaria glabrata amebocytes with human granuloma macrophages	Duplicate of another paper	1	1	1
1680	1985	Murda, A. e.-G.	Evaluation of a health education programme in Tayba Qurashi Village, Central Sudan during 1983	Duplicate of another paper	1	1	1
1682	1985	Nabih, I. S., A. M.	Studies on fresh water snails, specific intermediate hosts for schistosomiasis--III. Isolation of total proteins from chemically pretreated snails	Duplicate of another paper	1	1	1
1683	1985	Nabih, I. S., A. M.	STUDIES ON FRESH-WATER SNAILS, SPECIFIC INTERMEDIATE HOSTS FOR SCHISTOSOMIASIS .3. ISOLATION OF TOTAL PROTEINS FROM CHEMICALLY PRETREATED SNAILS	Duplicate of another paper	1	1	1
1685	1985	Paraense, W. L. C., L. R.	Further experiments on susceptibility of Biomphalaria amazonica to Schistosoma mansoni	Duplicate of another paper	1	1	1
1688	1985	Polderman, A. M. M., K.; Manshande, J. P.; Gryseels, B.; van Schayk, O.	Historical, geological and ecological aspects of transmission of intestinal schistosomiasis in Maniema, Kivu Province, Zaire	Duplicate of another paper	1	1	1
1691	1985	Richard-Lenoble, D. K., M.; Nguembi-Mbina, C.; Gendrel, D.	Antiparasitic drug therapy for children in Equatorial Africa. [French]; La Therapeutique Antiparasitaire De L'enfant En Afrique Equatoriale	Duplicate of another paper	1	1	1
1692	1985	Richard-Lenoble, D. K., M.; Nguembi-Mbina, C.; Gendrel, D.	Antiparasitic therapy of children in Equatorial Africa. [French]; La therapeutique antiparasitaire de l'enfant en Afrique equatoriale	Duplicate of another paper	1	1	1
1693	1985	Samuelson, J. C. C., J. P.	Role of pleated septate junctions in the epithelium of miracidia of Schistosoma mansoni during transformation to sporocysts in vitro	Duplicate of another paper	1	1	1
1699	1985	Tameim, O. A., K. M.; el Gaddal, A. A.; Jobin, W. R.	Protection of Sudanese irrigation workers from schistosome infections by a shift to earlier working hours	Duplicate of another paper	1	1	1
1702	1985	Tameim, O. Z., Z. B.; Hussein, H.; el Gaddal, A. A.; Jobin, W. R.	Control of schistosomiasis in the new Rahad Irrigation Scheme of Central Sudan	Duplicate of another paper	1	1	1
1703	1985	Taylor, P. M., O.	Prevalence and distribution of schistosomiasis in Zimbabwe	Duplicate of another paper	1	1	1
1707	1985	Tsyrkunov, L. P.	Cercarial dermatitis (schistosomiasis). [Russian]; Tserkariinyi dermatit (shistosomoz)	Duplicate of another paper	1	1	1
1708	1985	Woodruff, D. S. M., M.; Yipp, M. W.	Population genetics of Biomphalaria straminea in Hong Kong. A neotropical schistosome-transmitting snail recently introduced into China	Duplicate of another paper	1	1	1
1712	1985		The Blue Nile Health Project. A comprehensive approach to the prevention and control of water-associated diseases in irrigated schemes of the Sudan	Duplicate of another paper	1	1	1
1713	1985		The Blue Nile Health Project. A comprehensive approach to the prevention and control of water-associated diseases in irrigated schemes of the Sudan	Duplicate of another paper	1	1	1
1715	1985		The control of schistosomiasis. Report of a WHO Expert Committee	Duplicate of another paper	1	1	1
1717	1986	Adekolu-John, E. O. A., M. O.	Status of human schistosomiasis on the eastern side of Kainji Lake area of Nigeria	Duplicate of another paper	1	1	1
1722	1986	Basch, P. F.	Schistosomiasis in China: an update	Duplicate of another paper	1	1	1
1725	1986	Bukenya, G. A., S.	Circumstantial epidemiology of Schistosoma mansoni in the West-Nile district of Uganda: results of a cross-sectional study in the Rhino Camp area	Duplicate of another paper	1	1	1
1727	1986	Chandiwana, S. K.	How Schistosoma mansoni eggs reach natural waterbodies	Duplicate of another paper	1	1	1
1730	1986	Combes, C. C., T. C.	Control of biomedically important molluscs	Duplicate of another paper	1	1	1
1733	1986	Cooppan, R. M. S., C. H.; Mayet, F. G.; Dingle, C. E.; Van Deventer, J. M.; Mosese, P. G.	Morbidity from urinary schistosomiasis in relation to intensity of infection in the Natal Province of South Africa	Duplicate of another paper	1	1	1
1734	1986	de Lima e Costa, M. F. R., R. S.; Katz, N.	Splenomegaly in relation to Schistosoma mansoni egg counts: a population based study (1)	Duplicate of another paper	1	1	1
1741	1986	dos Santos, M. L. C., J. R.	Morbidity of schistosomiasis in Brazil. IV--Course in treated patients and their controls. [Portuguese]; Morbidade da esquistossomose no Brasil. IV--Evolucao em pacientes tratados e seus controles	Duplicate of another paper	1	1	1
1742	1986	Ekeh, H. E. A., J. D.	Targeting school children for tropical diseases control: preliminary findings from a socio-behaviour research in Nigeria	Duplicate of another paper	1	1	1
1747	1986	He, S. Y. L., Y. F.; Liu, H. S.; Xu, Z. Y.; Wu, Y. H.	A field investigation on the probability of the dispersion of Schistosoma japonicum eggs to Oncomelania-infested bodies of water in 4 villages of Wuxian County. [Chinese]	Duplicate of another paper	1	1	1
1753	1986	Khalife, J. C., M.; Capron, A.; Grzych, J. M.; Butterworth, A. E.; Dunne, D. W.; Ouma, J. H.	Immunity in human schistosomiasis mansoni. Regulation of protective immune mechanisms by IgM blocking antibodies	Duplicate of another paper	1	1	1
1756	1986	Kvalsvig, J. D. S., C. H. J.	The role of human water contact patterns in the transmission of schistosomiasis in an informal settlement near a major industrial area	Duplicate of another paper	1	1	1
1757	1986	Kvalsvig, J. D. S., C. H. J.	THE ROLE OF HUMAN WATER CONTACT PATTERNS IN THE TRANSMISSION OF SCHISTOSOMIASIS IN AN INFORMAL SETTLEMENT NEAR A MAJOR INDUSTRIAL-AREA	Duplicate of another paper	1	1	1
1758	1986	Lewis, F. A. S., M. A.; Souza, C. P.; Gazzinelli, G.	Large-scale laboratory maintenance of Schistosoma mansoni, with observations on three schistosome/snail host combinations	Duplicate of another paper	1	1	1
1760	1986	Linder, E.	Identification of schistosomal eggs. Description of an immunological spot assay for hatch fluid antigen	Duplicate of another paper	1	1	1
1762	1986	Madsen, H. R., R.; Maiga, A. S.	Trials on focal molluscicide application in larger irrigation canals and lakes in Mali	Duplicate of another paper	1	1	1
1765	1986	Mason, P. R. P., B. A.; Loewenson, R.	Piped water supply and intestinal parasitism in Zimbabwean schoolchildren	Duplicate of another paper	1	1	1
1769	1986	McKaye, K. R. S., J. R., Jr.; Louda, S. M.	Fish predation as a factor in the distribution of Lake Malawi gastropods	Duplicate of another paper	1	1	1
1773	1986	Oyerinde, J. P. O. J., B. E.	LABORATORY TRANSMISSION OF SCHISTOSOMA-MANSONI IN BRACKISH WATERS - SURVIVAL AND INFECTIVITY OF CERCARIAE	Duplicate of another paper	1	1	1
1777	1986	Pearce, E. J. J., S. L.; Dalton, J.; Barrall, A.; Ramos, C.; Strand, M.; Sher, A.	Immunochemical characterization and purification of Sm-97, a Schistosoma mansoni antigen monospecifically recognized by antibodies from mice protectively immunized with a nonliving vaccine	Duplicate of another paper	1	1	1
1779	1986	Polderman, A. M.	Schistosomiasis in a mining area: intersectoral implications	Duplicate of another paper	1	1	1
1783	1986	Sellin, B. R., J. L.; Simonkovich, E.; Sellin, E.; Mouchet, F.	Chemotherapy trial in the battle against Schistosoma haematobium in an irrigated sahelian zone in Niger. [French]; Essai de lutte par chimiotherapie contre Schistosoma haematobium en zone irriguee Sahelienne au Niger	Duplicate of another paper	1	1	1
1786	1986	Suter, R. T., M.; Borel, Ch	Laboratory and field trials at Ifakara (Kilombero District, Tanzania) on the plant molluscicide Swartzia madagascariensis	Duplicate of another paper	1	1	1
1790	1986	Taylor, P.	A proposed evaluation of a primary health care approach to control schistosomiasis in Zimbabwe	Duplicate of another paper	1	1	1
1794	1986	Werler, C.	COSTS OF IMPLEMENTATION OF WATER-SUPPLY IN A SCHISTOSOMIASIS CONTROL PROGRAM IN MALI	Duplicate of another paper	1	1	1
1795	1986	Wilkins, H. A. B., U. J.; Hagan, P.; Hodgson, J.; Menon, A.	Transmission of urinary schistosomiasis in man-made habitats in The Gambia	Duplicate of another paper	1	1	1
1801	1986	Adetoro, O.O.E., E.	Health implications of traditional female circumcision in pregnancy	Duplicate of another paper	1	1	1
1805	1987	Barreto, M. L.	CAUSE VERSUS PREDICTION - THE HISTORY OF RIVER BATHING AS A RISK FACTOR AND A PREDICTOR OF INFECTION BY SCHISTOSOMA-MANSONI	Duplicate of another paper	1	1	1
1806	1987	Barreto, M. L.	Cause vs. prediction: history of bathing in rivers as a risk factor and predictor of infection by Schistosoma mansoni. [Portuguese]; Causa versus predicao: historia de banhos em rios como fator de risco e preditor da infeccao pelo Schistosoma mansoni	Duplicate of another paper	1	1	1
1810	1987	Caulfield, J. P. C., C. M.; McDiarmid, S. S.; Suyemitsu, T.; Schmid, K.	Ultrastructure, carbohydrate, and amino acid analysis of two preparations of the cercarial glycocalyx of Schistosoma mansoni	Duplicate of another paper	1	1	1
1812	1987	Chandiwana, S. K.	Community water-contact patterns and the transmission of Schistosoma haematobium in the highveld region of Zimbabwe	Duplicate of another paper	1	1	1
1814	1987	Chandiwana, S. K.	COMMUNITY WATER-CONTACT PATTERNS AND THE TRANSMISSION OF SCHISTOSOMA-HAEMATOBIUM IN THE HIGHVELD REGION OF ZIMBABWE	Duplicate of another paper	1	1	1
1816	1987	Chandiwana, S. K.	Seasonal patterns in water contact and the influence of water availability on contact activities in two schistosomiasis-endemic areas in Zimbabwe	Duplicate of another paper	1	1	1
1817	1987	Chandiwana, S. K.	Seasonal patterns in water contact and the influence of water availability on contact activities in two schistosomiasis-endemic areas in Zimbabwe	Duplicate of another paper	1	1	1
1818	1987	Chandiwana, S. K.	Technique to detect schistosome cercariae in natural water through exposure of sentinel hamsters	Duplicate of another paper	1	1	1
1820	1987	Chandiwana, S. K.	TECHNIQUE TO DETECT SCHISTOSOME CERCARIAE IN NATURAL-WATER THROUGH EXPOSURE OF SENTINEL HAMSTERS	Duplicate of another paper	1	1	1
1821	1987	Chandiwana, S. K. M., D.; Taputaira, A.	Variations in incidence of schistosomiasis in the highveld region of Zimbabwe	Duplicate of another paper	1	1	1
1823	1987	Chandiwana, S. K. N., J.; Makura, O.; Taylor, P.	Field evaluation of controlled release copper glass as a molluscicide in snail control	Duplicate of another paper	1	1	1
1828	1987	De Souza, C. P. A., N.; Carvalho, O. S.; De Freitas, J. R.	Potential of Biomphalaria tenagophila from Pampulha lake, Belo Horizonte, MG, as a host of Schistosoma mansoni. [Portuguese]; Potencialidade de Biomphalaria tenagophila do lago da Pampulha, Belo Horizonte, MG, como hospedeira do Schistosoma mansoni	Duplicate of another paper	1	1	1
1830	1987	De Souza, C. P. A., N.; Jannotti, L. K.; Gazzinelli, G.	Factors that can affect the breeding and maintenance of infected snails and the production of Schistosoma mansoni cercariae. [Portuguese]; Fatores que podem afetar a criacao e manutencao de caramujos infectados e a producao de cercarias de Schistosoma mansoni	Duplicate of another paper	1	1	1
1832	1987	De Souza, C. P. M., N. M.; Araujo, N.; Katz, N.	Molluscicide activity of a butanol extract from Phytolacca dodecandra (endod) on Biomphalaria glabrata. [Portuguese]; Atividade moluscicida do extrato butilico de phytolacca dodecandra (Endod) sobre Biomphalaria glabrata	Duplicate of another paper	1	1	1
1837	1987	Ejezie, G. C. O., N. I.; Okeke, G. C.; Enwonwu, C. O.	Ijanikin: a study of environmental health in a rural Nigerian community	Duplicate of another paper	1	1	1
1840	1987	Guizelini, E. C., V. L.; Moreira, A. A.; Campos, R.; Amato Neto, V.; de Sant'Ana, E. J.; Pinto, P. L.; Takiguti, C. K.	Detection of heavy helminth eggs in feces: comparative study of the spontaneous sedimentation in water and Ritchie's methods. [Portuguese]; Pesquisa de ovos "pesados" de helmintos nas fezes: estudo comparativo entre os metodos da sedimentacao espontanea em agua e de Ritchie	Duplicate of another paper	1	1	1
1842	1987	Guo, Z. R. L., Q. X.	A case-control study on the relationship between schistosomiasis japonica and liver cancer. [Chinese]	Duplicate of another paper	1	1	1
1843	1987	Haas, W. G., M.; Garcia, E. G.	Host identification by Schistosoma japonicum cercariae	Duplicate of another paper	1	1	1
1846	1987	Hagan, P. B., U. J.; Chaudri, M.; Greenwood, B. M.; Hayes, R. J.; Hodgson, J.; Kelly, C.; Knight, M.; Simpson, A. J. G.; Smithers, S. R.; Wilkins, H. A.	Resistance to reinfection with Schistosoma haematobium in Gambian children: Analysis of their immune responses	Duplicate of another paper	1	1	1
1849	1987	Hyams, K. C. M., M. M.; Massoud, A.; Dunn, M. A.	Parenteral antischistosomal therapy: a potential risk factor for hepatitis B infection	Duplicate of another paper	1	1	1
1852	1987	Incani, R. N.	The Venezuelan experience in the control of schistosomiasis mansoni	Duplicate of another paper	1	1	1
1855	1987	Jurberg, P.	Why it is difficult to control Biomphalaria glabrata, the vector snail of schistosomiasis	Duplicate of another paper	1	1	1
1857	1987	Jurberg, P. S., V. T.; Barbosa, J. V.; Gatti, M. J.; Soares, M. S.	Behavior of Biomphalaria glabrata, the intermediate host snail of Schistosoma mansoni, at different depths in water in laboratory conditions	Duplicate of another paper	1	1	1
1859	1987	Kloetzel, K. S., N. H.	Repeated mass treatment of schistosomiasis mansoni: experience in hyperendemic areas of Brazil. I. Parasitological effects and morbidity	Duplicate of another paper	1	1	1
1861	1987	Kloos, H. O., J. H.; Kariuki, H. C.; Butterworth, A. E.	Coping with intestinal illness among the Kamba in Machakos, Kenya, and aspects of schistosomiasis control	Duplicate of another paper	1	1	1
1864	1987	Kloos, H. W. T., F.; Ouma, J. H.; Butterworth, A. E.	Preliminary evaluation of some wild and cultivated plants for snail control in Machakos District, Kenya	Duplicate of another paper	1	1	1
1865	1987	Klumpp, R. K. W., G.	Focal, seasonal and behavioural patterns of infection and transmission of Schistosoma haematobium in a farming village at the Volta Lake, Ghana	Duplicate of another paper	1	1	1
1868	1987	Lancastre, F. V.-L., M.; Coutris, G.; Bolognini-Treney, J.; Mougeot, G.; Ouaghlissi, J. P.	The influence of anhydrobiosis on the infestation of Biomphalaria glabrata by Schistosoma mansoni miracidium. [French]; Influence de l'anhydrobiose sur l'infestation de Biomphalaria glabrata par un miracidium de Schistosoma mansoni	Duplicate of another paper	1	1	1
1869	1987	Lima e Costa, M. F. F. M., M. H. A.; Rocha, R. S.	Water-contact patterns and socioeconomic variables in the epidemiology of schistosomiasis mansoni in an endemic area in Brazil	Duplicate of another paper	1	1	1
1870	1987	Lima e Costa, M. F. M., M. H.; Rocha, R. S.; Antunes, C. M.; Katz, N.	Water-contact patterns and socioeconomic variables in the epidemiology of schistosomiasis mansoni in an endemic area in Brazil	Duplicate of another paper	1	1	1
1871	1987	Lovejoy, N. C.	Precancerous lesions of the cervix. Personal risk factors	Duplicate of another paper	1	1	1
1874	1987	Lwambo, N. J. U., E. S.; Kruatrachue, M.; Viyanant, V.	The host-parasite relationship between the Saudi Arabian Schistosoma mansoni and its intermediate and definitive hosts. 1. S. mansoni and its local snail host Biomphalaria arabica	Duplicate of another paper	1	1	1
1876	1987	Lwambo, N. J. U., E. S.; Kruatrachue, M.; Viyanant, V.	The host-parasite relationship between the Saudi Arabian Schistosoma mansoni and its intermediate and definitive hosts. 2. Effects of temperature, salinity and pH on the infection of mice by S. mansoni cercariae	Duplicate of another paper	1	1	1
1880	1987	Mota, E. S., A. C.	Water-contact patterns and Schistosoma mansoni infection in a rural community in northeast Brazil	Duplicate of another paper	1	1	1
1882	1987	Mota, E. S., A. C.	WATER-CONTACT PATTERNS AND SCHISTOSOMA-MANSONI INFECTION IN A RURAL-COMMUNITY IN NORTHEAST BRAZIL	Duplicate of another paper	1	1	1
1887	1987	Olsen, A.	LOW TECHNOLOGY WATER-PURIFICATION BY BENTONITE CLAY AND MORINGA-OLEIFERA SEED FLOCCULATION AS PERFORMED IN SUDANESE VILLAGES - EFFECTS ON SCHISTOSOMA-MANSONI CERCARIAE	Duplicate of another paper	1	1	1
1889	1987	Pampiglione, S. V., S.; Pezzino, G.	Human intestinal parasites in Subsaharan Africa. II. Sao Tome and Principe. [Italian]; Richerche sui parassiti intestinali dell'uomo in Africa Subsahariana. II. Sao Tome e Principe	Duplicate of another paper	1	1	1
1894	1987	Santos Filho, D. S., S. J.; Katz, N.; Araujo, N.; Rocha Filho, P. A.; Abreu, J. E.; Bortolin, M. E.	Chemoprophylactic activity of soaps containing essential oil from the fruit of Pterodon pubescens in schistosomiasis mansoni. [Portuguese]; Atividade quimioprofilatica de sabonetes contendo oleo essencial de frutos de Pterodon pubescens na esquistossomose mansoni	Duplicate of another paper	1	1	1
1895	1987	Schall, V. T.	Health education for children in the control of schistosomiasis	Duplicate of another paper	1	1	1
1899	1987	Sturrock, R. F. B.-S., R.; Butterworth, A. E.; Dalton, P. R.; Kariuki, H. C.; Koech, D.; Mugambi, M.; Ouma, J. H.; arap Siongok, T. K.	Immunity after treatment of human schistosomiasis mansoni. III. Long-term effects of treatment and retreatment	Duplicate of another paper	1	1	1
1903	1987	Taylor, P. C., S. K.; Govere, J. M.; Chombo, F.	Knowledge attitudes and practices in relation to schistosomiasis in a rural community	Duplicate of another paper	1	1	1
1905	1987	Thomas, J. D.	A holistic view of schistosomiasis and snail control	Duplicate of another paper	1	1	1
1907	1987	Thomas, J. D.	An evaluation of the interactions between freshwater pulmonate snail hosts of human schistosomes and macrophytes	Duplicate of another paper	1	1	1
1909	1987	Thomas, J. D.	AN EVALUATION OF THE INTERACTIONS BETWEEN FRESH-WATER PULMONATE SNAIL HOSTS OF HUMAN SCHISTOSOMES AND MACROPHYTES	Duplicate of another paper	1	1	1
1910	1987	Thompson, S. N.	In vivo gluconeogenesis under different nutritional regimens during murine schistosomiasis	Duplicate of another paper	1	1	1
1915	1987	Weiner, F. R. C., M. J.; Giambrone, M. A.; Takahashi, S.; Biempica, L.; Zern, M. A.	Transcriptional and posttranscriptional effects of dexamethasone on albumin and procollagen messenger RNAs in murine schistosomiasis	Duplicate of another paper	1	1	1
1916	1987	Wilkins, H. A. B., U. J.; Hagan, P.; Hayes, R. J.; Tulloch, S.	Resistance to reinfection after treatment of urinary schistosomiasis	Duplicate of another paper	1	1	1
1918	1987	Wilson, J. M. H., S. E.; Ravaoalimalala, V.; Ranaivoson, E.; Crook, S.; Denning, A.; Hutchings, M.	A study of bilharzia and intestinal worms in Morondava	Duplicate of another paper	1	1	1
1920	1987	Wojcinski, Z. W. B., I. K.; Hunter, D. B.; Lumsden, H.	An outbreak of schistosomiasis in Atlantic brant geese, Branta bernicla hrota	Duplicate of another paper	1	1	1
1922	1987	Yacoub, A. S., B. A.	The epidemiology of schistosomiasis in the later stages of a control programme based on chemotherapy: the Basrah study. 1. Descriptive epidemiology and parasitological results	Duplicate of another paper	1	1	1
1924	1987	Yacoub, A. S., B. A.; Lillywhite, J. E.	The epidemiology of schistosomiasis in the later stages of a control programme based on chemotherapy: the Basrah study. 2. The serological profile and the validity of the ELISA in seroepidemiological studies	Duplicate of another paper	1	1	1
1931	1988	al-Madani, A. A.	Dissemination of snail intermediate hosts of schistosomiasis in Assir Province, Saudi Arabia	Duplicate of another paper	1	1	1
1933	1988	Amano, T. O., T.	Hepatoma formation in ddY mice with chronic schistosomiasis japonica	Duplicate of another paper	1	1	1
1935	1988	Betterton, C. N., G. T.; Bassey, S. E.; Tan, R. M.; Oyeyi, T.	Schistosomiasis in Kano State, Nigeria. I. Human infections near dam sites and the distribution and habitat preferences of potential snail intermediate hosts	Duplicate of another paper	1	1	1
1941	1988	Brinkmann, U. K. K., R.; Schmidt-Ehry, B.	The distribution and spread of schistosomiasis in relation to water resources development in Mali	Duplicate of another paper	1	1	1
1942	1988	Brinkmann, U. K. K., R.; Schmidt-Ehry, B.	The distribution and spread of schistosomiasis in relation to water resources development in Mali	Duplicate of another paper	1	1	1
1943	1988	Brinkmann, U. K. W., C.; Traore, M.; Korte, R.	The costs of schistosomiasis control in a Sahelian country	Duplicate of another paper	1	1	1
1945	1988	Brinkmann, U. K. W., C.; Traore, M.; Korte, R.	The National Schistosomiasis Control Programme in Mali, objectives, organization, results	Duplicate of another paper	1	1	1
1947	1988	Butterworth, A. E. F., A. J.; Dunne, D. W.; Ouma, J. H.; Sturrock, R. F.	Longitudinal studies on human schistosomiasis	Duplicate of another paper	1	1	1
1950	1988	Chandiwana, S. K.	Spatial heterogeneity in patterns of human schistosomisis infection in the Zimbabwean highveld	Duplicate of another paper	1	1	1
1952	1988	Chandiwana, S. K. C., N. O.	Analysis of the dynamics of transmission of human schistosomiasis in the highveld region of Zimbabwe. A review	Duplicate of another paper	1	1	1
1956	1988	Chandiwana, S. K. T., P.; De. Clarke, V. V.	Prevalence and intensity of schistosomiasis in two rural areas in Zimbabwe and their relationship to village location and snail infection rates	Duplicate of another paper	1	1	1
1963	1988	Doenhoff, M. J. M., J.; Lambertucci, J. R.	Anti-schistosome chemotherapy enhanced by antibodies specific for a parasite esterase	Duplicate of another paper	1	1	1
1967	1988	Howarth, S. E. W., J. M.; Ranaivoson, E.; Crook, S. E.; Denning, A. M.; Hutchings, M. S.	Worms, wells and water in western Madagascar	Duplicate of another paper	1	1	1
1970	1988	Jordan, P.	Schistosomiasis can be prevented	Duplicate of another paper	1	1	1
1972	1988	Jurberg, P. D. S., C. L.; Barreto, M. G.; Soares, M. S.	Rheotaxis of Biomphalaria glabrata on vertical substrates and its role in the recolonization of habitats treated with molluscicides	Duplicate of another paper	1	1	1
1974	1988	Jurberg, P. S., M. S.; Mascitelli, A. C.; Favre, T. C.; Barbosa, J. V.	Studies on survival, biological activities and behavior of Biomphalaria glabrata, the host snail of schistosomiasis, submitted to increased hydrostatic pressure: a technique	Duplicate of another paper	1	1	1
1976	1988	Karcz, S. R. B., B. J.; Podesta, R. B.	Biochemical properties of a 24 kilodalton membrane glycoprotein antigen complex from Schistosoma mansoni	Duplicate of another paper	1	1	1
1978	1988	Katsumata, T. S., M.; Sato, K.; Aoki, Y.	Possible involvement of calcium ions in the hatching of Schistosoma mansoni eggs in water	Duplicate of another paper	1	1	1
1980	1988	Katsumata, T. S., M.; Sato, K.; Aoki, Y.	POSSIBLE INVOLVEMENT OF CALCIUM-IONS IN THE HATCHING OF SCHISTOSOMA-MANSONI EGGS IN WATER	Duplicate of another paper	1	1	1
1981	1988	Kloos, H. L., C. T.; Birrie, H.; Ayele, T.; Tedla, S.; Tsegay, F.	Schistosomiasis in Ethiopia	Duplicate of another paper	1	1	1
1983	1988	Knopf, P. M. G., M.; Grossi, C. A.; Cappello, M.; Coulter, S. T.	Induction of resistance to Schistosoma mansoni by immunization with subfractions of worms	Duplicate of another paper	1	1	1
1985	1988	Kvalsvig, J. D. B., P. J.	Selective exposure of active and sociable children to schistosomiasis	Duplicate of another paper	1	1	1
1988	1988	Lapierre, J. T.-S., C.; Amedome, A.	Can one contract S. mansoni bilharziasis in Lake Togo or its surroundings?. [French]; Peut-on contracter la bilharziose a S. mansoni dans le lac Togo ou ses abords?	Duplicate of another paper	1	1	1
1990	1988	Li, Y.	Geographical correlation analysis between schistosomiasis and large intestine cancer. [Chinese]	Duplicate of another paper	1	1	1
1992	1988	Lwambo, N. J. S.	Transmission of urinary schistosomiasis in Sukumaland, Tanzania. 1. Snail infection rates and incidence of infection in school children	Duplicate of another paper	1	1	1
1994	1988	Noda, S. S., M.; Sato, K.; Ouma, J. H.; Thiongo, F. W.; Muhoho, N. D.; Sato, A.; Aoki, Y.	Effect of mass chemotherapy and piped water on numbers of Schistosoma haematobium and prevalence in Bulinus globosus in Kwale, Kenya	Duplicate of another paper	1	1	1
1996	1988	Noda, S. S., M.; Sato, K.; Ouma, J. H.; Thiongo, F. W.; Muhoho, N. D.; Sato, A.; Aoki, Y.	EFFECT OF MASS CHEMOTHERAPY AND PIPED WATER ON NUMBERS OF SCHISTOSOMA-HAEMATOBIUM AND PREVALENCE IN BULINUS-GLOBOSUS IN KWALE, KENYA	Duplicate of another paper	1	1	1
2000	1988	Salafsky, B. F., A. C.; Whitley, K.; Nowicki, D.; Ellenberger, B.	Schistosoma mansoni: analysis of cercarial transformation methods	Duplicate of another paper	1	1	1
2005	1988	Tanaka, M. I., Y.; Yasuraoka, K.; Satoh, A.; Matsumoto, S.; Hakuta, Y.; Nakamura, N.; Kawai, M.; Ebihara, M.	Chronic schistosomiasis japonica cases in the Tone River basin, Honshu, and its early diagnosis. [Japanese]	Duplicate of another paper	1	1	1
2009	1988	Wiest, P. M. T., A. M.; Aikawa, M.; Mahmoud, A. A. F.	Inhibition of surface membrane maturation in schistosomula of Schistosoma mansoni	Duplicate of another paper	1	1	1
2010	1988	Wiest, P. M. T., E. J.; Roberts, W. L.; Rosenberry, T. L.; Mahmoud, A. A.; Tartakoff, A. M.	Characterization of [3H]palmitate- and [3H]ethanolamine-labelled proteins in the multicellular parasitic trematode Schistosoma mansoni	Duplicate of another paper	1	1	1
2012	1988	Wright, M. D. R., M. V.; Davern, K. M.; Mitchell, G. F.	Schistosoma mansoni antigens differentially recognized by resistant WEHI 129/J mice	Duplicate of another paper	1	1	1
2015	1988	Zhang, R. T., H. Q.; Hua, X. J.; Wu, J.; Zhao, J.; Ren, Y. F.; Liu, Y. M.; Liu, J. S.; Tao, B.; Wu, Z. X.; et al.,	[Schistosomiasis control in a lake region with chemotherapy and focal mollusciciding]	Duplicate of another paper	1	1	1
2021	1989	Ali, M. I. B., J.; Mokgweetsinyana, S. S.; Sibiya, J.; Mott, K. E.	Integration of control of schistosomiasis due to S. mansoni within primary health care in Ngamiland, Botswana	Duplicate of another paper	1	1	1
2024	1989	Ashi, J. A., F.; Jeffri, M.; Suwairy, M.	Progress achieved in the control of schistosomiasis in Saudi Arabia	Duplicate of another paper	1	1	1
2026	1989	Dias, L. C. K., U.; Glasser, C.; Hoshino-Shimizu, S.; Kanamura, H. Y.; Cordeiro, J. A.; Guarita, O. F.; Ishihata, G. J.	Schistosomiasis mansoni in the municipality of Pedro de Toledo (Sao Paulo, Brazil) where the Biomphalaria tenagophila is the snail host. I--Prevalence in human population	Duplicate of another paper	1	1	1
2028	1989	Dissous, C. C., A.	Schistosoma mansoni and its intermediate host Biomphalaria glabrata express a common 39 kilodalton acidic protein	Duplicate of another paper	1	1	1
2033	1989	Effelsberg, W.	Swimmer's itch in medical anthropological perspective. [German]; Die Entenbilharziose in Medizinanthropologischer Perspektive. Interviewaussagen Als Grundlage Seuchenhygienischer Massnahmen	Duplicate of another paper	1	1	1
2035	1989	Ejezie, G. C. G., E. I.; Utsalo, S. J.	The schistosomiasis problem in Nigeria	Duplicate of another paper	1	1	1
2036	1989	el Gaddal, A. A.	Control of schistosomiasis in the Gezira	Duplicate of another paper	1	1	1
2039	1989	El Kholy, H. A. S., T. K.; Koech, D.; Sturrock, R. F.; Houser, H.; King, C. H.; Mahmoud, A. A. F.	Effects of borehole wells on water utilization in Schistosoma haematobium endemic communities in coast province, Kenya	Duplicate of another paper	1	1	1
2040	1989	el Sawy, M. F. D., J.; Amer, S.; el Ruweini, H.; Brown, N.	The molluscicidal properties of Ambrosia maritima L. (Compositae). 4. Temporal and spatial distribution of Biomphalaria alexandrina in Egyptian village irrigation systems with reference to schistosomiasis transmission control	Duplicate of another paper	1	1	1
2042	1989	Elkholy, H. S., T. K. A.; Koech, D.; Sturrock, R. F.; Houser, H.; King, C. H.; Mahmoud, A. A. F.	EFFECTS OF BOREHOLE WELLS ON WATER UTILIZATION IN SCHISTOSOMA-HAEMATOBIUM ENDEMIC COMMUNITIES IN COAST-PROVINCE, KENYA	Duplicate of another paper	1	1	1
2044	1989	Fryer, S. E. D.-H., M.; Bayne, C. J.	Changes in plasma opsonization of yeast after isolation of Biomphalaria glabrata in small volumes of water	Duplicate of another paper	1	1	1
2048	1989	Greer, G. J. D., D. T.; Peng Foon, Lai; Anuar, H.	Malaysian schistosomiasis: description of a population at risk	Duplicate of another paper	1	1	1
2049	1989	Greer, G. J. K., V.; Lohachit, C.	Morphology and life cycle of Schistosoma sinensium Pao, 1959, from northwest Thailand	Duplicate of another paper	1	1	1
2053	1989	Guiguemde, T. R.	EDUCATION CONCERNING HEALTH, WATER AND IMPROVED SANITATION IN THE PREVENTION AND CONTROL OF SCHISTOSOMIASIS	Duplicate of another paper	1	1	1
2054	1989	Guiguemde, T. R.	Education concerning health, water and sanitation in the control of schistosomiasis. [French]; Education pour la sante, eau et assainissement dans la lutte contre les schistosomiases	Duplicate of another paper	1	1	1
2055	1989	Guiguemde, T. R.	Health education, water and sanitation in the fight against schistosomiasis. [French]; Education Pour La Sante, Eau Et Assainissement Dans La Lutte Contre Les Schistosomiases	Duplicate of another paper	1	1	1
2061	1989	Katsumata, T. K., S.; Yamaguchi, K.; Hera, K.; Oaki, Y.	Hatching of Schistosoma mansoni eggs is a Ca2+/calmodulin-dependent process	Duplicate of another paper	1	1	1
2066	1989	Lancastre, F. V.-L., M.; Coutris, G.; Bolognini-Treney, J.; Mougeot, G.; Ouaghlissi, J. P.	Resistance to desiccation of Biomphalaria glabrata adults infested by various miracidia of Schistosoma mansoni. [French]; Resistance a la dessiccation de Biomphalaria glabrata adultes infestes par plusieurs miracidiums de Schistosoma mansoni	Duplicate of another paper	1	1	1
2068	1989	McCarthy, M. C. H., K. C.; el-Tigani el-Hag, A.; el-Dabi, M. A.; el-Sadig el-Tayeb, M.; Khalid, I. O.; George, J. F.; Constantine, N. T.; Woody, J. N.	HIV-1 and hepatitis B transmission in Sudan	Duplicate of another paper	1	1	1
2071	1989	Mshinda, H. L., C.; Hatz, C.; de Savigny, D.	Field diagnosis of urinary schistosomiasis by multiple use of nuclepore urine filters	Duplicate of another paper	1	1	1
2075	1989	Nabih, I. E.-D., Z.; Al-Ansary, A.	Selected enzymatic activities in fresh water snails, specific intermediate host for human schistosomiasis	Duplicate of another paper	1	1	1
2076	1989	Nabih, I. e.-D., Z.; el-Ansary, A.	Selected enzymatic activities in fresh water snails, specific intermediate host for human schistosomiasis	Duplicate of another paper	1	1	1
2079	1989	Nabih, I. S., A. M.; Abdel-Hamid, A. Z.	Studies on fresh water snails, specific intermediate hosts for schistosomiasis - IV. Isolation of haemolymph from native and chemically pretreated snails	Duplicate of another paper	1	1	1
2080	1989	Nabih, I. S., A. M.; Abdel-Hamid, A. Z.	Studies on fresh water snails, specific intermediate hosts for schistosomiasis 1--isolation of total lipids from native and irradiated snails	Duplicate of another paper	1	1	1
2081	1989	Nabih, I. S., A. M.; Abdel-Hamid, A. Z.	Studies on fresh water snails, specific intermediate hosts for schistosomiasis 1--isolation of total lipids from native and irradiated snails	Duplicate of another paper	1	1	1
2082	1989	Nabih, I. S., A. M.; Abdel-Hamid, A. Z.	Studies on fresh water snails, specific intermediate hosts for schistosomiasis--IV. Isolation of haemolymph from native and chemically pretreated snails	Duplicate of another paper	1	1	1
2084	1989	Ouma, J. H. S., R. F.; Klumpp, R. K.; Kariuki, H. C.	A comparative evaluation of snail sampling and cercariometry to detect Schistosoma mansoni transmission in a large-scale, longitudinal field-study in Machakos, Kenya	Duplicate of another paper	1	1	1
2087	1989	Ozumba, N. A. C., N. O.; Nwosu, A. B.; Nwaorgu, O. C.	Endemicity, focality and seasonality of transmission of human schistosomiasis in Amagunze Village, eastern Nigeria	Duplicate of another paper	1	1	1
2089	1989	Pointier, J. P. G., A.; Mosser, A.	Biological control of Biomphalaria glabrata and B. straminea by the competitor snail Thiara tuberculata in a transmission site of schistosomiasis in Martinique, French West Indies	Duplicate of another paper	1	1	1
2094	1989	Richards, F. O., Jr.; Tsang, V. C.; Brand, J. A.; Hancock, K.	Modification of the FAST-ELISA for field diagnosis of schistosomiasis mansoni with serum or blood samples	Duplicate of another paper	1	1	1
2097	1989	Rohde, R.	Schistosomiasis control: an estimation of costs	Duplicate of another paper	1	1	1
2099	1989	Saad, A. H. M., S. H.	Histological and histochemical studies on the digestive gland of Bulinus truncatus infected with Schistosoma haematobium	Duplicate of another paper	1	1	1
2102	1989	Savioli, L. D., H.; Kisumku, U. M.; Mott, K. E.	Control of morbidity due to Schistosoma haematobium on Pemba island; selective population chemotherapy of schoolchildren with haematuria to identify high-risk localities	Duplicate of another paper	1	1	1
2106	1989	Silva, T. M. A., Z. A.	Natural infection of wild rodents by Schistosoma mansoni. [Portuguese]; Infeccao natural de roedores silvestres pelo Schistosoma mansoni	Duplicate of another paper	1	1	1
2110	1989	Thomas, J. D. K., C.; Somasundaram, B.	The biochemical ecology of Biomphalaria glabrata, a snail host of Schistosoma mansoni: short chain carboxylic and amino acids as phagostimulants	Duplicate of another paper	1	1	1
2112	1989	Traore, M.	Schistosomiasis in the Selingue dam area: the integrated approach	Duplicate of another paper	1	1	1
2114	1989	Traore, M.	Schistosomiasis in the Selingue dam area: The integrated approach	Duplicate of another paper	1	1	1
2116	1989	Van Oordt, B. E. T., A. G.; Van den Bergh, S. G.	Aerobic to anaerobic transition in the carbohydrate metabolism of Schistosoma mansoni cercariae during transformation in vitro	Duplicate of another paper	1	1	1
2119	1989	Weinstock, J. V. B., A. M.	Tachykinin production in granulomas of murine schistosomiasis mansoni	Duplicate of another paper	1	1	1
2123	1989	Wiest, P. M. K., R. J.; Tartakoff, A. M.	Determinants of surface membrane maturation during the cercarial-schistosomula transformation of Schistosoma mansoni	Duplicate of another paper	1	1	1
2125	1989	Wolff, T. M., J. G.	Organization and decentralization of the Malawi National Bilharzia Control Programme	Duplicate of another paper	1	1	1
2128	1989	Woolhouse, M. E. J. C., S. K.	Spatial and temporal heterogeneity in the population dynamics of Bulinus globosus and Biomphalaria pfeifferi and in the epidemiology of their infection with schistosomes	Duplicate of another paper	1	1	1
2130	1989	Yu, X. R.	Histological classification of schistosome egg polyp and its clinical significance: an analysis of 272 cases. [Chinese]	Duplicate of another paper	1	1	1
2132	1989	Zhang, J. X.	Bronchofiberosocopy for diagnosis of 6 cases of pulmonary schistosomiasis. [Chinese]	Duplicate of another paper	1	1	1
2136	1990	Ahmed, M. E. H., T. I.	Haemorrhoids in Khartoum	Duplicate of another paper	1	1	1
2138	1990	Akogun, O. B.	Water demand and schistosomiasis among the Gumau people of Bauchi State, Nigeria	Duplicate of another paper	1	1	1
2140	1990	Akogun, O. B.	WATER DEMAND AND SCHISTOSOMIASIS AMONG THE GUMAU PEOPLE OF BAUCHI STATE, NIGERIA	Duplicate of another paper	1	1	1
2141	1990	al-Madani, A. A.	Schistosomiasis control in Saudi Arabia with special reference to the period 1983-1988	Duplicate of another paper	1	1	1
2143	1990	al-Madani, A. A. O., M. S.	Human activities leading to contact with water in a schistosomiasis endemic area, southwest Saudi Arabia: preliminary observations	Duplicate of another paper	1	1	1
2147	1990	Appleton, C. C. B., I. W.	Canoeists and waterborne diseases in South Africa	Duplicate of another paper	1	1	1
2150	1990	Audibert, M. J., R.; Josse, R.; Adjidji, A.	Irrigation, schistosomiasis, and malaria in the Logone Valley, Cameroon	Duplicate of another paper	1	1	1
2151	1990	Audibert, M. J., R.; Josse, R.; Adjidji, A.	Irrigation, schistosomiasis, and malaria in the Logone Valley, Cameroon	Duplicate of another paper	1	1	1
2153	1990	Chandiwana, S. K. T., P.	The rational use of antischistosomal drugs in schistosomiasis control	Duplicate of another paper	1	1	1
2156	1990	Chippaux, J. P. M., A.; Zomadi, A.; Kindafodji, B. M.	Epidemiological study of schistosomes in a coastal lake of recent formation. [French]; Etude epidemiologique des schistosomes dans un complexe lacustre cotier de formation recente	Duplicate of another paper	1	1	1
2159	1990	Evengard, B.	Education, chemotherapy and a vaccine can stop increasing of schistosomiasis. [Swedish]; Utbildning, kemoterapi och vaccin kan hejda okningen av schistosomiasisinfektionerna	Duplicate of another paper	1	1	1
2161	1990	Gomez, J. D. V., M.; Malek, E. A.	Biological control of Biomphalaria glabrata by Thiara granifera under laboratory conditions	Duplicate of another paper	1	1	1
2163	1990	Greer, G. J. M., R.; Malek, E. A.; Joky, A.; Ngonseu, E.; Ratard, R. C.	Human schistosomiasis in Cameroon. II. Distribution of the snail hosts	Duplicate of another paper	1	1	1
2166	1990	Haas, W. G., M.; Brockelman, C. R.	Finding and recognition of the bovine host by the cercariae of Schistosoma spindale	Duplicate of another paper	1	1	1
2169	1990	Havercroft, J. C. H., M. C.; Dunne, D. W.; Taylor, D. W.	Characterisation of Sm20, a 20-kilodalton calcium-binding protein of Schistosoma mansoni	Duplicate of another paper	1	1	1
2172	1990	He, Y. X. Y., Q. F.; Yu, P.; Mao, C. S.; Hu, Y. Q.	Penetration of Schistosoma japonicum cercaria into host skin	Duplicate of another paper	1	1	1
2176	1990	Kloos, H. H., G. I.; Schinski, V. D.; Mansour, N. S.; Murrell, K. D.; Miller, F. D.	WATER CONTACT AND SCHISTOSOMA-HAEMATOBIUM INFECTION - A CASE-STUDY FROM AN UPPER EGYPTIAN VILLAGE	Duplicate of another paper	1	1	1
2177	1990	Kloos, H. H., G.; Schinski, V. D.; Mansour, N. S.; Murrell, K. D.; Miller, F. D.	Water contact and Schistosoma haematobium infection: a case study from an upper Egyptian village	Duplicate of another paper	1	1	1
2178	1990	Kotkat, A. e.-M., S.; Abdel-al Mahmoud, N.	Chronic hepatitis B antigenaemia in bilharzial patients treated with Praziquantel	Duplicate of another paper	1	1	1
2180	1990	Lakwo, T. L. O.-A., E. I.	Schistosomiasis on the Entebbe Peninsula	Duplicate of another paper	1	1	1
2184	1990	Liebsch, M. B., W.	COMPARATIVE GLUCOSE-TOLERANCE STUDIES IN THE FRESH-WATER SNAIL BIOMPHALARIA-GLABRATA - INFLUENCE OF STARVATION AND INFECTION WITH THE TREMATODE SCHISTOSOMA-MANSONI	Duplicate of another paper	1	1	1
2185	1990	Madsen, H.	Biological methods for the control of freshwater snails	Duplicate of another paper	1	1	1
2187	1990	Mazza, G. D., D. W.; Butterworth, A. E.	Antibody isotype responses to the Schistosoma mansoni schistosomulum in the CBA/N mouse induced by different stages of the parasite life cycle	Duplicate of another paper	1	1	1
2192	1990	Mott, K. E. D., P.; Moncayo, A.; Ranque, P.; de Raadt, P.	Parasitic diseases and urban development	Duplicate of another paper	1	1	1
2194	1990	Mott, K. E. D., P.; Moncayo, A.; Ranque, P.; Deraadt, P.	PARASITIC DISEASES AND URBAN-DEVELOPMENT	Duplicate of another paper	1	1	1
2196	1990	Mouchet, J. B., J.	Agriculture-health interface in the field of epidemiology of vector-borne diseases and the control of vectors. [French]; Les interfaces agriculture-sante dans les domaines de l'epidemiologie des maladies a vecteurs et de la lutte antivectorielle	Duplicate of another paper	1	1	1
2197	1990	Ndamkou, N. C. R., R. C.	Are sanitation, water supply and a health centre sufficient to control schistosomiasis? The case of Douloumi, North Cameroon	Duplicate of another paper	1	1	1
2199	1990	Ndamkou, N. C. R., R. C.	ARE SANITATION, WATER-SUPPLY AND A HEALTH-CENTER SUFFICIENT TO CONTROL SCHISTOSOMIASIS - THE CASE OF DOULOUMI, NORTH CAMEROON	Duplicate of another paper	1	1	1
2201	1990	Nouh, M. S. B., S. A.; Laajam, M. A.; Mofleh, I. A.; al-Aska, A.	Hepatitis B virus vs schistosomiasis and hepatocellular carcinoma in Saudi Arabia	Duplicate of another paper	1	1	1
2205	1990	Pearce, E. J. H., B. F.; Sher, A.	Host-specific evasion of the alternative complement pathway by schistosomes correlates with the presence of a phospholipase C-sensitive surface molecule resembling human decay accelerating factor	Duplicate of another paper	1	1	1
2207	1990	Pitkanen, Y. T. P., M.; Lahdevirta, J.; Meri, S.; Evengard, B.; Linder, E.	Acute schistosomiasis mansoni in Finnish hunters visiting Africa: need for appropriate diagnostic serology	Duplicate of another paper	1	1	1
2210	1990	Ratard, R. C. K., L. E.; Ekani Bessala, M. M.; Ndamkou, C. N.; Greer, G. J.; Spilsbury, J.; Cline, B. L.	Human schistosomiasis in Cameroon. I. Distribution of schistosomiasis	Duplicate of another paper	1	1	1
2213	1990	Rumi, A. H., M. I.	Potential schistosome-vector snails and associated trematodes in ricefields of Corrients province, Argentina. Preliminary results	Duplicate of another paper	1	1	1
2217	1990	Sauma, S. Y. S., M.	Identification and characterization of glycosylphosphatidylinositol-linked Schistosoma mansoni adult worm immunogens	Duplicate of another paper	1	1	1
2219	1990	Shi, Y. E. J., C. F.; Han, J. J.; Li, Y. L.; Ruppel, A.	Schistosoma japonicum: an ultraviolet-attenuated cercarial vaccine applicable in the field for water buffaloes	Duplicate of another paper	1	1	1
2221	1990	Shi, Y. E. J., C. F.; Han, J. J.; Li, Y. L.; Ruppel, A.	SCHISTOSOMA-JAPONICUM - AN ULTRAVIOLET-ATTENUATED CERCARIAL VACCINE APPLICABLE IN THE FIELD FOR WATER-BUFFALOS	Duplicate of another paper	1	1	1
2223	1990	Simonsen, P. E. N., A.; Furu, P.	Intestinal schistosomiasis among children in a labour village of Wonji Sugar Estate, Ethiopia	Duplicate of another paper	1	1	1
2224	1990	Simonsen, P. E. N., A.; Furu, P.	Intestinal schistosomiasis among children in a labour village of Wonji Sugar Estate, Ethiopia	Duplicate of another paper	1	1	1
2226	1990	Simpson, A. J. H., P.; Hackett, F.; Omer Ali, P.; Smithers, S. R.	Epitopes expressed on very low Mr Schistosoma mansoni adult tegumental antigens conform to a general pattern of life-cycle cross-reactivity	Duplicate of another paper	1	1	1
2229	1990	Taha, A. Z. M., O. A.	Community health in a rural area of Sudan	Duplicate of another paper	1	1	1
2233	1990	Teklehaimanot, A. F., M.	A parasitological and malacological survey of schistosomiasis mansoni in the Beles Valley, Nortwestern Ethiopia	Duplicate of another paper	1	1	1
2234	1990	Udonsi, J. K.	Human community ecology of urinary schistosomiasis in relation to snail vector bionomics in the Igwun River Basin of Nigeria	Duplicate of another paper	1	1	1
2241	1990		Acute schistosomiasis in travellers returning from Africa	Duplicate of another paper	1	1	1
2245	1991	Abel, L. D., F.; Prata, A.; Souza, A. E.; Dessein, A.	Evidence for the segregation of a major gene in human susceptibility/resistance to infection by Schistosoma mansoni	Duplicate of another paper	1	1	1
2246	1991	Abel, L. D., F.; Prata, A.; Souza, A. E.; Dessein, A.	Evidence for the segregation of a major gene in human susceptibility/resistance to infection by Schistosoma mansoni	Duplicate of another paper	1	1	1
2252	1991	Baker, M. S. S., H. K.	Medical aspects of Persian Gulf operations: serious infectious and communicable diseases of the Persian Gulf and Saudi Arabian Peninsula	Duplicate of another paper	1	1	1
2253	1991	Barreto, M. L.	Geographical and socioeconomic factors relating to the distribution of Schistosoma mansoni infection in an urban area of north-east Brazil	Duplicate of another paper	1	1	1
2255	1991	Barreto, M. L.	GEOGRAPHICAL AND SOCIOECONOMIC-FACTORS RELATING TO THE DISTRIBUTION OF SCHISTOSOMA-MANSONI INFECTION IN AN URBAN AREA OF NORTH-EAST BRAZIL	Duplicate of another paper	1	1	1
2259	1991	Chandiwana, S. K. T., P.; Matanhire, D.	Community control of schistosomiasis in Zimbabwe	Duplicate of another paper	1	1	1
2261	1991	Chandiwana, S. K. T., P.; Matanhire, D.	COMMUNITY CONTROL OF SCHISTOSOMIASIS IN ZIMBABWE	Duplicate of another paper	1	1	1
2263	1991	Chandiwana, S. K. W., M. E. J.	Heterogeneities in water contact patterns and the epidemiology of Schistosoma haematobium	Duplicate of another paper	1	1	1
2264	1991	Chandiwana, S. K. W., M. E. J.	HETEROGENEITIES IN WATER CONTACT PATTERNS AND THE EPIDEMIOLOGY OF SCHISTOSOMA-HAEMATOBIUM	Duplicate of another paper	1	1	1
2266	1991	Chandiwana, S. K. W., M. E. J.; Bradley, M.	FACTORS AFFECTING THE INTENSITY OF REINFECTION WITH SCHISTOSOMA-HAEMATOBIUM FOLLOWING TREATMENT WITH PRAZIQUANTEL	Duplicate of another paper	1	1	1
2267	1991	Chandiwana, S. K. W., M. E.; Bradley, M.	Factors affecting the intensity of reinfection with Schistosoma haematobium following treatment with praziquantel	Duplicate of another paper	1	1	1
2274	1991	de Souza, C. P. M., N. M.	Repopulation of breeding habitats of Biomphalaria glabrata after treatment with niclosamide. [Portuguese]; Repovoamento de criadouros de biomphalaria glabrata apos tratamento com niclosamida	Duplicate of another paper	1	1	1
2275	1991	Dejongbrink, M. E., M.; Soto, M. S.	THE OCCURRENCE OF SCHISTOSOMIN, AN ANTAGONIST OF FEMALE GONADOTROPIC-HORMONES, IS A GENERAL PHENOMENON IN HEMOLYMPH OF SCHISTOSOME-INFECTED FRESH-WATER SNAILS	Duplicate of another paper	1	1	1
2276	1991	Desouza, C. P. M., N. M.	REPOPULATION OF BREEDING HABITATS OF BIOMPHALARIA-GLABRATA AFTER TREATMENT WITH NICLOSAMIDE	Duplicate of another paper	1	1	1
2278	1991	Diaw, O. T. V., G.; Seye, M.; Sarr, Y.	Epidemiology of intestinal schistosomiasis with Schistosoma mansoni in Richard-Toll (Delta of the Senegal River). Malacological study. [French]; Epidemiologie de la bilharziose intestinale a Schistosoma mansoni a Richard-Toll (Delta du fleuve Senegal). Etude malacologique	Duplicate of another paper	1	1	1
2279	1991	Diaw, O. T. V., G.; Seye, M.; Sarr, Y.	EPIDEMIOLOGY OF INTESTINAL SCHISTOSOMIASIS WITH SCHISTOSOMA-MANSONI IN RICHARD-TOLL (DELTA OF SENEGAL RIVER) - MALACOLOGICAL SURVEY	Duplicate of another paper	1	1	1
2281	1991	Erko, B. T., S.; Petros, B.	Transmission of intestinal schistosomiasis in Bahir Dar, northwest Ethiopia	Duplicate of another paper	1	1	1
2283	1991	Erko, B. T., S.; Petros, B.	TRANSMISSION OF INTESTINAL SCHISTOSOMIASIS IN BAHIR DAR, NORTHWEST ETHIOPIA	Duplicate of another paper	1	1	1
2284	1991	Esrey, S. A. P., J. B.; Roberts, L.; Shiff, C.	Effects of improved water supply and sanitation on ascariasis, diarrhoea, dracunculiasis, hookworm infection, schistosomiasis, and trachoma	Duplicate of another paper	1	1	1
2285	1991	Esrey, S. A. P., J. B.; Roberts, L.; Shiff, C.	EFFECTS OF IMPROVED WATER-SUPPLY AND SANITATION ON ASCARIASIS, DIARRHEA, DRACUNCULIASIS, HOOKWORM INFECTION, SCHISTOSOMIASIS, AND TRACHOMA	Duplicate of another paper	1	1	1
2286	1991	Evans, A. C. M., D. J.; Ginsburg, B. D.	Katayama fever in scuba divers. A report of 3 cases	Duplicate of another paper	1	1	1
2288	1991	Evans, A. C. M., D. J.; Ginsburg, B. D.	KATAYAMA FEVER IN SCUBA-DIVERS - A REPORT OF 3 CASES	Duplicate of another paper	1	1	1
2290	1991	Gryseels, B.	The epidemiology of schistosomiasis in Burundi and its consequences for control	Duplicate of another paper	1	1	1
2292	1991	Gryseels, B.	THE EPIDEMIOLOGY OF SCHISTOSOMIASIS IN BURUNDI AND ITS CONSEQUENCES FOR CONTROL	Duplicate of another paper	1	1	1
2296	1991	Haas, W. G., M.; Haberl, B.; Strobel, M.	Miracidia of Schistosoma japonicum: approach and attachment to the snail host	Duplicate of another paper	1	1	1
2298	1991	Haas, W. G., M.; Haberl, B.; Strobel, M.	MIRACIDIA OF SCHISTOSOMA-JAPONICUM - APPROACH AND ATTACHMENT TO THE SNAIL HOST	Duplicate of another paper	1	1	1
2299	1991	Habib, Y. A. K., L. H.; el-Sherbini, H. A.; Asser, L. A.; el-Shamy, E. A.; Hatem, Y. A.	Role of atrial natriuretic factor in sodium and water retention in patients with schistosomal hepatic fibrosis	Duplicate of another paper	1	1	1
2305	1991	Horemans, A. M. C. T., A. G. M.; Vandenbergh, S. G.	THE TRANSITION FROM AN AEROBIC TO AN ANAEROBIC ENERGY-METABOLISM IN TRANSFORMING SCHISTOSOMA-MANSONI CERCARIAE OCCURS EXCLUSIVELY IN THE HEAD	Duplicate of another paper	1	1	1
2306	1991	Horemans, A. M. T., A. G.; van den Bergh, S. G.	The transition from an aerobic to an anaerobic energy metabolism in transforming Schistosoma mansoni cercariae occurs exclusively in the head	Duplicate of another paper	1	1	1
2312	1991	King, C. H. M., E.; Ouma, J. H.; Koech, D.	CHEMOTHERAPY-BASED CONTROL OF SCHISTOSOMIASIS-HAEMATOBIA .4. IMPACT OF REPEATED ANNUAL CHEMOTHERAPY ON PREVALENCE AND INTENSITY OF SCHISTOSOMA-HAEMATOBIUM INFECTION IN AN ENDEMIC AREA OF KENYA	Duplicate of another paper	1	1	1
2314	1991	Lima e Costa, M. F. R., R. S.; Leite, M. L.; Carneiro, R. G.; Colley, D.; Gazzinelli, G.; Katz, N.	A multivariate analysis of socio-demographic factors, water contact patterns and Schistosoma mansoni infection in an endemic area in Brazil	Duplicate of another paper	1	1	1
2315	1991	Lima e Costa, M. F. R., R. S.; Leite, M. L.; Carneiro, R. G.; Colley, D.; Gazzinelli, G.; Katz, N.	A multivariate analysis of socio-demographic factors, water contact patterns and Schistosoma mansoni infection in an endemic area in Brazil	Duplicate of another paper	1	1	1
2317	1991	Lindtjorn, B.	Environment in the Third World. [Norwegian]; Miljo i den tredje verden	Duplicate of another paper	1	1	1
2320	1991	Magalhaes, L. A. Z.-M., E. M.; de Carvalho, J. F.; Faraone, M.	Miracidial attraction by Biomphalaria straminea, Lymnaea columella and Physa sp on miracidia of Schistosoma mansoni BH strain. [Portuguese]; Atracao miraxonal exercida por Biomphalaria straminea, Lymnaea columella e Physa sp, sobre miracidios de Schistosoma mansoni da linhagem BH	Duplicate of another paper	1	1	1
2321	1991	Maldonado Junior, A. d. S., S. G.	Identification and characterization of sex-linked proteins of Schistosoma mansoni	Duplicate of another paper	1	1	1
2323	1991	Maldonado, A. D., S. G.	IDENTIFICATION AND CHARACTERIZATION OF SEX-LINKED PROTEINS OF SCHISTOSOMA-MANSONI	Duplicate of another paper	1	1	1
2325	1991	Martin, G. T. Y., S. S.; Mott, K. E.	ZOOM: a generic personal computer-based teaching program for public health and its application in schistosomiasis control	Duplicate of another paper	1	1	1
2326	1991	Martin, G. T. Y., S. S.; Mott, K. E.	ZOOM: A generic personal computer-based teaching program for public health and its application in schistosomiasis control	Duplicate of another paper	1	1	1
2327	1991	Mason, P. R. T., S. A.; Jenks, P.; Priddy, C. E.	Long-term effects of single-dose metrifonate on the control of urinary schistosomiasis in an endemic area	Duplicate of another paper	1	1	1
2329	1991	Mason, P. R. T., S. A.; Jenks, P.; Priddy, C. E.	LONG-TERM EFFECTS OF SINGLE-DOSE METRIFONATE ON THE CONTROL OF URINARY SCHISTOSOMIASIS IN AN ENDEMIC AREA	Duplicate of another paper	1	1	1
2330	1991	Matsumura, K. M., Y.; Sato, K.; Sakamoto, M.; Aoki, Y.	Schistosoma mansoni: possible involvement of protein kinase C in linoleic acid-induced proteolytic enzyme release from cercariae	Duplicate of another paper	1	1	1
2335	1991	Nabih, I. e.-A., A.	Activity of some hydrolytic enzymes in tissue homogenates and haemolymph of fresh water snails, intermediate hosts in schistosomiasis	Duplicate of another paper	1	1	1
2336	1991	Nabih, I. E.-A., A.	Activity of some hydrolytic enzymes in tissue homogenates and haemolymph of fresh water snails, intermediate hosts in schistosomiasis	Duplicate of another paper	1	1	1
2338	1991	Ng'andu, N. H. N., B. M.; Watts, T. E.	The health status of rural primary schoolchildren in Central Zambia	Duplicate of another paper	1	1	1
2339	1991	Ng'andu, N. H. N., B. M.; Watts, T. E.	The health status of rural primary schoolchildren in Central Zambia	Duplicate of another paper	1	1	1
2341	1991	Ngonseu, E. G., G. J.; Mimpfoundi, R.	Population dynamics and infestation with Bulinus globosus in a Sudan-Sahelien zone of Cameroon. [French]; Dynamique des populations et infestation de Bulinus globosus en zone soudano-sahelienne du Cameroun	Duplicate of another paper	1	1	1
2342	1991	Ngonseu, E. G., G. J.; Mimpfoundi, R.	POPULATION-DYNAMICS AND INFECTIONS OF BULINUS-GLOBOSUS IN THE SUDAN-SAHELIAN ZONE OF CAMEROON	Duplicate of another paper	1	1	1
2344	1991	Ofoezie, I. E. I., A. M. A.; Balogun, M. O.; Ogunkoya, O. O.; Asaolu, S. O.	A study of an outbreak of schistosomiasis in two resettlement villages near Abeokuta, Ogun State, Nigeria	Duplicate of another paper	1	1	1
2345	1991	Ofoezie, I. E. I., A. M.; Balogun, M. O.; Ogunkoya, O. O.; Asaolu, S. O.	A study of an outbreak of schistosomiasis in two resettlement villages near Abeokuta, Ogun State, Nigeria	Duplicate of another paper	1	1	1
2348	1991	Pearce, E. J. M., A. I.; Smithers, S. R.; Simpson, A. J. G.	Sm25, a major schistosome tegumental glycoprotein, is dependent on palmitic acid for membrane attachment	Duplicate of another paper	1	1	1
2349	1991	Pearce, E. J. M., A. I.; Smithers, S. R.; Simpson, A. J. G.	SM25, A MAJOR SCHISTOSOME TEGUMENTAL GLYCOPROTEIN, IS DEPENDENT ON PALMITIC ACID FOR MEMBRANE ATTACHMENT	Duplicate of another paper	1	1	1
2350	1991	Petcharat, J.	Toxicity of Bacillus sphaericus strain 2362 on Mansonia spp. larvae	Duplicate of another paper	1	1	1
2355	1991	Rogers, M. V. T., W. U.	A preliminary examination of the major integral membrane protein antigens of Schistosoma japonicum and Schistosoma mansoni adult worms for glycosyl-phosphatidylinositol membrane anchors	Duplicate of another paper	1	1	1
2358	1991	Sarin, S. K. G., R. J.; Mosca, P. G.; Rojkind, M.; Stadecker, M. J.; Bhatnagar, R.; Reuben, A.; Dayal, Y.	Propranolol ameliorates the development of portal-systemic shunting in a chronic murine schistosomiasis model of portal hypertension	Duplicate of another paper	1	1	1
2360	1991	Sarin, S. K. G., R. J.; Mosca, P. G.; Rojkind, M.; Stadecker, M. J.; Bhatnagar, R.; Reuben, A.; Dayal, Y.	PROPRANOLOL AMELIORATES THE DEVELOPMENT OF PORTAL-SYSTEMIC SHUNTING IN A CHRONIC MURINE SCHISTOSOMIASIS MODEL OF PORTAL-HYPERTENSION	Duplicate of another paper	1	1	1
2361	1991	Shekhar, K. C.	Schistosomiasis drug therapy and treatment considerations	Duplicate of another paper	1	1	1
2363	1991	Shekhar, K. C.	SCHISTOSOMIASIS DRUG-THERAPY AND TREATMENT CONSIDERATIONS	Duplicate of another paper	1	1	1
2364	1991	Shidham, V. B.	A rapid, economical, and simple method for concentration of Schistosoma mansoni ova in feces	Duplicate of another paper	1	1	1
2366	1991	Shidham, V. B.	A RAPID, ECONOMICAL, AND SIMPLE METHOD FOR CONCENTRATION OF SCHISTOSOMA-MANSONI OVA IN FECES	Duplicate of another paper	1	1	1
2375	1991	Teles, H. M. L., R. P.; Rodrigues, F. L.	Lymnic molluscs from an Alto Araguaia area (Brazil). [Portuguese]; Moluscos limnicos de uma area do Alto Araguaia (Brasil)	Duplicate of another paper	1	1	1
2379	1991	Wiest, P. M. O., G. R.; Bowen, W. D.	Schistosoma mansoni: protein phosphorylation during transformation of cercariae to schistosomula	Duplicate of another paper	1	1	1
2382	1991	Woolhouse, M. E. J. W., C. H.; Chandiwana, S. K.	HETEROGENEITIES IN TRANSMISSION RATES AND THE EPIDEMIOLOGY OF SCHISTOSOME INFECTION	Duplicate of another paper	1	1	1
2383	1991	Woolhouse, M. E. W., C. H.; Chandiwana, S. K.	Heterogeneities in transmission rates and the epidemiology of schistosome infection	Duplicate of another paper	1	1	1
2384	1991	Xia, M. Y. J., J.	Penetration and migration routes of Schistosoma japonicum miracidia in the snail Oncomelania hupensis	Duplicate of another paper	1	1	1
2386	1991	Xia, M. Y. J., J.	PENETRATION AND MIGRATION ROUTES OF SCHISTOSOMA-JAPONICUM MIRACIDIA IN THE SNAIL ONCOMELANIA-HUPENSIS	Duplicate of another paper	1	1	1
2388	1991	Zanotti-Magalhaes, E. M. M., L. A.; de Carvalho, J. F.	Miracidial attraction by Biomphalaria tenagophila genetically selected for susceptibility. [Portuguese]; Atracao miraxonal exercida por Biomphalaria tenagophila selecionada geneticamente para o carater susceptibilidade	Duplicate of another paper	1	1	1
2390	1991	Zeng, Q. R. Z., W. C.; Chen, C. E.; Nie, C. X.; Liu, D.	Common antigenic components in soluble antigens shared by Schistosoma japonicum eggs and Paragonimus westermani adult worms. [Chinese]	Duplicate of another paper	1	1	1
2392	1992	Ager, A.	Perception of risk for malaria and schistosomiasis in rural Malawi	Duplicate of another paper	1	1	1
2394	1992	Ager, A.	PERCEPTION OF RISK FOR MALARIA AND SCHISTOSOMIASIS IN RURAL MALAWI	Duplicate of another paper	1	1	1
2399	1992	Barbosa, F. S. C. J., C. E.	Alternative approaches in schistosomiasis control	Duplicate of another paper	1	1	1
2401	1992	Behrens, A. C. N., P. M.	Responses of Echinostoma caproni miracidia to gravity, light, and chemicals	Duplicate of another paper	1	1	1
2403	1992	Behrens, A. C. N., P. M.	RESPONSES OF ECHINOSTOMA-CAPRONI MIRACIDIA TO GRAVITY, LIGHT, AND CHEMICALS	Duplicate of another paper	1	1	1
2405	1992	Bruce, J. I. M., R.; Lightner, L.; Yoganathan, S.	Efficacy of Niclosamide as a potential topical antipenetrant (TAP) against cercariae of Schistosoma mansoni in monkeys	Duplicate of another paper	1	1	1
2410	1992	Capron, A. D., J. P.; Capron, M.; Pierce, R. J.	VACCINE STRATEGIES AGAINST SCHISTOSOMIASIS	Duplicate of another paper	1	1	1
2412	1992	Chimbari, M. N., B.; Nyati, Z.; Thomson, A.; Chandiwana, S. K.; Bolton, P.	Bilharzia in a small irrigation community: an assessment of water and toilet usage	Duplicate of another paper	1	1	1
2413	1992	Chimbari, M. N., B.; Nyati, Z.; Thomson, A.; Chandiwana, S. K.; Bolton, P.	Bilharzia in a small irrigation community: an assessment of water and toilet usage	Duplicate of another paper	1	1	1
2414	1992	Corachan, M. R., L.; Valls, M. E.; Gascon, J.	Schistosomiasis and the Dogon country (Mali)	Duplicate of another paper	1	1	1
2417	1992	Coura, J. R. C., J.; dos Santos, M. L.; de Mendonca, Z. G.; Cutrim, R. N.	Cross-sectional and evolutive studies of schistosomiasis mansoni in untreated and mass treated endemic areas in the southeast and northeast of Brazil	Duplicate of another paper	1	1	1
2419	1992	Coura, J. R. C., M. J.; Dossantos, M. L.; Demendonca, Z. G.; Cutrim, R. N. M.	CROSS-SECTIONAL AND EVOLUTIVE STUDIES OF SCHISTOSOMIASIS-MANSONI IN UNTREATED AND MASS TREATED ENDEMIC AREAS IN THE SOUTHEAST AND NORTHEAST OF BRAZIL	Duplicate of another paper	1	1	1
2421	1992	Courafilho, P. M., N. M.; Desouza, C. P.; Pereira, J. P.	THE PROLONGED USE OF NICLOSAMIDE AS A MOLLUSCICIDE FOR THE CONTROL OF SCHISTOSOMA-MANSONI	Duplicate of another paper	1	1	1
2423	1992	Cutrim, R. N. C., J. R.	Schistosomiasis mansoni in three localities of western lowland of the state of Maranhao before and after mass treatments	Duplicate of another paper	1	1	1
2425	1992	Cutrim, R. N. M. C., J. R.	SCHISTOSOMIASIS-MANSONI IN 3 LOCALITIES OF WESTERN LOWLAND OF THE STATE OF MARANHAO BEFORE AND AFTER MASS TREATMENTS	Duplicate of another paper	1	1	1
2433	1992	Dessein, A. J. C., P.; Demeure, C.; Rihet, P.; Kohlstaedt, S.; Carneiro-Carvalho, D.; Ouattara, M.; Goudot-Crozel, V.; Dessein, H.; Bourgois, A.; et al.,	Environmental, genetic and immunological factors in human resistance to Schistosoma mansoni	Duplicate of another paper	1	1	1
2436	1992	Dias, L. C. M. J., O.; Glasser, C. M.; Kanamura, H. Y.; Hotta, L. K.	[Control of schistosomiasis mansoni in an area of low transmission]	Duplicate of another paper	1	1	1
2437	1992	Dias, L. C. M. J., O.; Glasser, C. M.; Kanamura, H. Y.; Hotta, L. K.	Control of schistosomiasis mansoni in an area of low transmission. [Portuguese]; Controle da esquistossomose mansonica em area de baixa transmissao	Duplicate of another paper	1	1	1
2440	1992	el Malatawy, A. e. H., A.; Lechine, N.; Dixon, H.; Davis, A.; Mott, K. E.	Selective population chemotherapy among schoolchildren in Beheira governorate: the UNICEF/Arab Republic of Egypt/WHO Schistosomiasis Control Project	Duplicate of another paper	1	1	1
2442	1992	Elmalatawy, A. E., A.; Lechine, N.; Dixon, H.; Davis, A.; Mott, K. E.	SELECTIVE-POPULATION CHEMOTHERAPY AMONG SCHOOLCHILDREN IN BEHEIRA GOVERNORATE - THE UNICEF ARAB REPUBLIC OF EGYPT WHO SCHISTOSOMIASIS CONTROL PROJECT	Duplicate of another paper	1	1	1
2443	1992	el-Sahn, F. D., O.; Soliman, N.	Socio-cultural and nutritional risk factors of adolescents and young pregnant women in an endemic area of schistosomiasis	Duplicate of another paper	1	1	1
2446	1992	Etard, J. F. B., E.	WATER CONTACT AND URINARY SCHISTOSOMIASIS IN A MAURITANIAN VILLAGE	Duplicate of another paper	1	1	1
2447	1992	Etard, J. F. B., E.	Water contact and urinary schistosomiasis in a Mauritanian village. [French]; Contacts Homme-Eau Et Schistosomiase Urinaire Dans Un Village Mauritanien	Duplicate of another paper	1	1	1
2448	1992	Farghaly, A. G. B., R. M.	Association between chronic hepatitis B carrier state and schistosomiasis	Duplicate of another paper	1	1	1
2450	1992	Ferraz, E. M. B., T. S.; Aguiar, J. L.; Ferraz, A. A.; Pagnossin, G.; Batista, J. E.	Wound infection rates in clean surgery: a potentially misleading risk classification	Duplicate of another paper	1	1	1
2452	1992	Filho, P. C. R., R. S.; Costa, Mffde; Katz, N.	A MUNICIPAL LEVEL APPROACH TO THE MANAGEMENT OF SCHISTOSOMIASIS CONTROL IN PERI-PERI, MG, BRAZIL	Duplicate of another paper	1	1	1
2455	1992	Gazzinelli, G. V., I. R.; Bahia-Oliveira, L. M.; Silveira, A. M.; Queiroz, C. C.; Carvalho Odos, S.; Massara, C. L.; Fraga, L. A.; Colley, D. G.; Correa-Oliveira, R.	Immunological profiles of patients from endemic areas infected with Schistosoma mansoni	Duplicate of another paper	1	1	1
2456	1992	Gazzinelli, G. V., I. R.; Bahia-Oliveira, L. M.; Silveira, A. M.; Queiroz, C. C.; Carvalho, O. S.; Massara, C. L.; Fraga, L. A.; Colley, D. G.; Correa-Oliveira, R.	Immunological profiles of patients from endemic areas infected with Schistosoma mansoni	Duplicate of another paper	1	1	1
2459	1992	Gryseels, B. P., A. M.; Engels, D.	Experiences with the control of schistosomiasis mansoni in two foci in central Africa	Duplicate of another paper	1	1	1
2461	1992	Gryseels, B. P., A. M.; Engels, D.	EXPERIENCES WITH THE CONTROL OF SCHISTOSOMIASIS-MANSONI IN 2 FOCI IN CENTRAL AFRICA	Duplicate of another paper	1	1	1
2462	1992	Gundersen, S. G. R., J.; Haagensen, I.	Early detection of circulating anodic antigen (CAA) in a case of acute schistosomiasis mansoni with Katayama fever	Duplicate of another paper	1	1	1
2464	1992	Gundersen, S. G. R., J.; Haagensen, I.	EARLY DETECTION OF CIRCULATING ANODIC ANTIGEN (CAA) IN A CASE OF ACUTE SCHISTOSOMIASIS-MANSONI WITH KATAYAMA FEVER	Duplicate of another paper	1	1	1
2465	1992	Haberl, B. H., W.	Miracidium of Schistosoma mansoni: a macromolecular glycoconjugate as signal for the behaviour after contact with the snail host	Duplicate of another paper	1	1	1
2469	1992	Hofkin, B. V. H., D. M.; Koech, D. K.; Loker, E. S.	Predation of Biomphalaria and non-target molluscs by the crayfish Procambarus clarkii: implications for the biological control of schistosomiasis	Duplicate of another paper	1	1	1
2472	1992	Hong, Z. K., D. J.; Thakur, A.; Rekosh, D.; LoVerde, P. T.	Identification and purification of a second form of Cu/Zn superoxide dismutase from Schistosoma mansoni	Duplicate of another paper	1	1	1
2473	1992	Hong, Z. K., D. J.; Thakur, A.; Rekosh, D.; LoVerde, P. T.	Identification and purification of a second form of Cu/Zn superoxide dismutase from Schistosoma mansoni	Duplicate of another paper	1	1	1
2476	1992	Horemans, A. M. C. T., A. G. M.; Vandenbergh, S. G.	THE REVERSIBLE EFFECT OF GLUCOSE ON THE ENERGY-METABOLISM OF SCHISTOSOMA-MANSONI CERCARIAE AND SCHISTOSOMULA	Duplicate of another paper	1	1	1
2477	1992	Horemans, A. M. T., A. G.; van den Bergh, S. G.	The reversible effect of glucose on the energy metabolism of Schistosoma mansoni cercariae and schistosomula	Duplicate of another paper	1	1	1
2478	1992	Huang, Y. M., L.	Schistosomiasis and the social patterning of infection	Duplicate of another paper	1	1	1
2480	1992	Huang, Y. X. M., L.	SCHISTOSOMIASIS AND THE SOCIAL PATTERNING OF INFECTION	Duplicate of another paper	1	1	1
2483	1992	Julvez, J.	EPIDEMIOLOGIC FEATURES OF URINARY SCHISTOSOMIASIS IN MAURITIUS	Duplicate of another paper	1	1	1
2484	1992	Julvez, J.	Specifics of the epidemiology of urinary schistosomiasis in Mauritius. [French]; Particularites epidemiologiques de la schistosomose urinaire a l'ile Maurice	Duplicate of another paper	1	1	1
2486	1992	Junghanss, T. W., N.	ACUTE SCHISTOSOMIASIS IN TRAVELERS TO THE TROPICS	Duplicate of another paper	1	1	1
2487	1992	Junghanss, T. W., N.	Acute schistosomiasis in travellers to the tropics. [German]; Akute Schistosomiasis Bei Tropenreisenden	Duplicate of another paper	1	1	1
2488	1992	Kabatereine, N. B. A., C.; Christensen, N. O.	Schistosoma mansoni in Pachwach, Nebbi District, Uganda, 40 years after Nelson	Duplicate of another paper	1	1	1
2490	1992	Kabatereine, N. B. A., C.; Christensen, N. O.	SCHISTOSOMA-MANSONI IN PACHWACH, NEBBI-DISTRICT, UGANDA, 40 YEARS AFTER NELSON	Duplicate of another paper	1	1	1
2492	1992	Katz, N.	Brazilian contributions to epidemiological aspects of schistosomiasis mansoni	Duplicate of another paper	1	1	1
2493	1992	Khallaayoune, K. L., H.	Seasonal patterns in the transmission of Schistosoma haematobium in Attaouia, Morocco	Duplicate of another paper	1	1	1
2495	1992	Khallaayoune, K. L., H.	SEASONAL PATTERNS IN THE TRANSMISSION OF SCHISTOSOMA-HAEMATOBIUM IN ATTAOUIA, MOROCCO	Duplicate of another paper	1	1	1
2496	1992	Khella, A. K. F., L.; Helmy, S.; Yousif, A.; Esmail, S.	A hospital based case-control study of hepatocellular carcinoma	Duplicate of another paper	1	1	1
2499	1992	Kloetzel, K.	Some personal views on the control of schistosomiasis mansoni	Duplicate of another paper	1	1	1
2501	1992	Kloetzel, K.	SOME PERSONAL VIEWS ON THE CONTROL OF SCHISTOSOMIASIS-MANSONI	Duplicate of another paper	1	1	1
2504	1992	Madsen, H.	Ecological studies on the intermediate host snails and the relevance to schistosomiasis control	Duplicate of another paper	1	1	1
2506	1992	Madsen, H.	ECOLOGICAL-STUDIES ON THE INTERMEDIATE HOST SNAILS AND THE RELEVANCE TO SCHISTOSOMIASIS CONTROL	Duplicate of another paper	1	1	1
2509	1992	Martin-Prevel, Y. B., F.; Bouyssou, M.; Ripert, C.; Pinder, M.	An epidemiological study of a Schistosoma intercalatum focus in south-east Gabon	Duplicate of another paper	1	1	1
2510	1992	Martin-Prevel, Y. B., F.; Bouyssou, M.; Ripert, C.; Pinder, M.	An epidemiological study of a Schistosoma intercalatum focus in south-east Gabon	Duplicate of another paper	1	1	1
2515	1992	Nabih, I. e.-A., A.	Succinate-DCPIP and NADH-fumarate oxidoreductases in fresh water snails susceptible and non susceptible to schistosoma infection	Duplicate of another paper	1	1	1
2516	1992	Nabih, I. E.-A., A.	Succinate-DCPIP and NADH-fumarate oxidoreductases in fresh water snails susceptible and non susceptible to schistosoma infection	Duplicate of another paper	1	1	1
2518	1992	Neumann, S. Z., E.; Lantner, F.; Schechter, I.	Cloning and sequencing of an hsp70 gene of Schistosoma mansoni	Duplicate of another paper	1	1	1
2520	1992	Neumann, S. Z., E.; Lantner, F.; Schechter, I.	CLONING AND SEQUENCING OF AN HSP70 GENE OF SCHISTOSOMA-MANSONI	Duplicate of another paper	1	1	1
2522	1992	Ngonseu, E. G., G. J.; Mimpfoundi, R.	Population dynamics and infestation of Bulinus truncatus and Bulinus forskalii by schistosomal larvae in the Sudan-Sahelian zone of Cameroon. [French]; Dynamique des populations et infestation de Bulinus truncatus et Bulinus forskalii par les larves de schistosomes en zone soudano-sahelienne au Cameroun	Duplicate of another paper	1	1	1
2523	1992	Ngonseu, E. G., G. J.; Mimpfoundi, R.	POPULATION-DYNAMICS AND INFESTATION OF BULINUS-TRUNCATUS AND BULINUS-FORSKALII BY SCHISTOSOME LARVAE IN THE SUDAN-SAHELIAN ZONE OF CAMEROON	Duplicate of another paper	1	1	1
2525	1992	Okafor, C. N. A., C. N.	Studies in intestinal parasitic disease agents in stools of people in a rural area of Nigeria	Duplicate of another paper	1	1	1
2527	1992	Olubuyide, I. O.	Factors that may contribute to death from typhoid infection among Nigerians	Duplicate of another paper	1	1	1
2529	1992	Onwuliri, C. O. I., N. G.; Okwuosa, V. N.	Human helminthosis in a rural community of Plateau State, Nigeria	Duplicate of another paper	1	1	1
2533	1992	Pointier, J. P. G., A.	Biological control of the snail intermediate hosts of Schistosoma mansoni in Martinique, French West Indies	Duplicate of another paper	1	1	1
2535	1992	Pointier, J. P. G., A.	BIOLOGICAL-CONTROL OF THE SNAIL INTERMEDIATE HOSTS OF SCHISTOSOMA-MANSONI IN MARTINIQUE, FRENCH WEST-INDIES	Duplicate of another paper	1	1	1
2537	1992	Prata, A.	INFLUENCE OF THE HOST RELATED FACTORS IN THE DEVELOPMENT OF THE HEPATOSPLENIC FORM OF SCHISTOSOMIASIS-MANSONI	Duplicate of another paper	1	1	1
2541	1992	Sallam, J. A. W., S. G.	Schistosomiasis mansoni in Yemen: A review	Duplicate of another paper	1	1	1
2543	1992	Sallam, J. A. W., S. G.	SCHISTOSOMIASIS-MANSONI IN YEMEN - A REVIEW	Duplicate of another paper	1	1	1
2546	1992	Silverman, D. T. H., P.; Morrison, A. S.; Devesa, S. S.	Epidemiology of bladder cancer	Duplicate of another paper	1	1	1
2549	1992	Sturrock, R. F.	Harmonization of research and control in schistosomiasis	Duplicate of another paper	1	1	1
2551	1992	Sturrock, R. F.	HARMONIZATION OF RESEARCH AND CONTROL IN SCHISTOSOMIASIS	Duplicate of another paper	1	1	1
2553	1992	Tchounwou, P. B. E., A. J., Jr.; Malek, E. A.	The influence of selected environmental parameters on the toxicity of Bayluscide to Schistosoma mansoni miracidia	Duplicate of another paper	1	1	1
2554	1992	Tchounwou, P. B. E., A. J.; Malek, E. A.	THE INFLUENCE OF SELECTED ENVIRONMENTAL PARAMETERS ON THE TOXICITY OF BAYLUSCIDE(R) TO SCHISTOSOMA-MANSONI MIRACIDIA	Duplicate of another paper	1	1	1
2556	1992	Tielens, A. G. M. H., A. M. C.; Dunnewijk, R.; Van Der Meer, P.; Van Den Bergh, S. G.	The facultative anaerobic energy metabolism of Schistosoma mansoni sporocysts	Duplicate of another paper	1	1	1
2557	1992	Tielens, A. G. M. H., A. M. C.; Dunnewijk, R.; Vandermeer, P.; Vandenbergh, S. G.	THE FACULTATIVE ANAEROBIC ENERGY-METABOLISM OF SCHISTOSOMA-MANSONI SPOROCYSTS	Duplicate of another paper	1	1	1
2566	1992	Woolhouse, M. E. J.	ON THE APPLICATION OF MATHEMATICAL-MODELS OF SCHISTOSOME TRANSMISSION DYNAMICS .2. CONTROL	Duplicate of another paper	1	1	1
2568	1992	Yuan, H. C.	Epidemiological features and control of schistosomiasis japonica in China	Duplicate of another paper	1	1	1
2575	1993	Abu-Elyazeed, R. R. P., J. K.; Mansour, N. S.; Kilpatrick, M. E.	Field trial of 1% niclosamide as a topical antipenetrant to Schistosoma mansoni cercariae	Duplicate of another paper	1	1	1
2576	1993	Abu-Elyazeed, R. R. P., J. K.; Mansour, N. S.; Kilpatrick, M. E.	Field trial of 1% niclosamide as a topical antipenetrant to Schistosoma mansoni cercariae	Duplicate of another paper	1	1	1
2578	1993	Alsabrl, I. Y. N. S., J. D.; Thomas, J. D.	COPPER MOLLUSCICIDES FOR CONTROL OF SCHISTOSOMIASIS .3. ADSORPTION BY CLAY SUSPENSIONS	Duplicate of another paper	1	1	1
2579	1993	Baccush, M. M. N., C. S.; Gibreel, A. O.	Prevalence of schistosomiasis mansoni in Tauorga town, north-west Libya	Duplicate of another paper	1	1	1
2581	1993	Baptista, D. F. J., P.	Factors conditioning the habitat and the density of Biomphalaria tenagophila (Orbigny, 1835) in an isolated schistosomiasis focus in Rio de Janeiro city	Duplicate of another paper	1	1	1
2583	1993	Baptista, D. F. J., P.	FACTORS CONDITIONING THE HABITAT AND THE DENSITY OF BIOMPHALARIA-TENAGOPHILA (ORBIGNY, 1835) IN AN ISOLATED SCHISTOSOMIASIS FOCUS IN RIO-DE-JANEIRO CITY	Duplicate of another paper	1	1	1
2586	1993	Barbosa, F. S. d. C., O. J.; Hollanda, E.; Siqueira, S. A.; de Carvalho, M. A.; Gomes, M. L.; de Almeida, A. S.	An alternative model for schistosomiasis control: the present status of the project in the State of Espirito Santo, Brazil. [Portuguese]; Modelo alternativo para o controle da esquistossomose: estado atual do projeto no Estado do Espirito Santo, Brasil	Duplicate of another paper	1	1	1
2588	1993	Barreto, M. L.	The dot map as an epidemiological tool: a case study of Schistosoma mansoni infection in an urban setting	Duplicate of another paper	1	1	1
2589	1993	Barreto, M. L.	The dot map as an epidemiological tool: A case study of Schistosoma mansoni infection in an urban setting	Duplicate of another paper	1	1	1
2590	1993	Barreto, M. L.	Use of risk factors obtained by questionnaires in the screening for Schistosoma mansoni infection	Duplicate of another paper	1	1	1
2592	1993	Barreto, M. L.	USE OF RISK-FACTORS OBTAINED BY QUESTIONNAIRES IN THE SCREENING FOR SCHISTOSOMA-MANSONI INFECTION	Duplicate of another paper	1	1	1
2598	1993	Combes, C.	Schistosoma, water and man. [French]; Les schistosomes, l'eau et l'homme	Duplicate of another paper	1	1	1
2602	1993	Darwish, M. A. R., T. A.; Rushdy, P.; Constantine, N. T.; Rao, M. R.; Edelman, R.	RISK-FACTORS ASSOCIATED WITH A HIGH SEROPREVALENCE OF HEPATITIS-C VIRUS-INFECTION IN EGYPTIAN BLOOD-DONORS	Duplicate of another paper	1	1	1
2603	1993	de Lima e Costa, M. F. R., R. S.; Coura Filho, P.; Katz, N.	A 13-year follow-up of treatment and snail control in an area endemic for Schistosoma mansoni in Brazil: incidence of infection and reinfection	Duplicate of another paper	1	1	1
2606	1993	Demeure, C. E. R., P.; Abel, L.; Ouattara, M.; Bourgois, A.; Dessein, A. J.	Resistance to Schistosoma mansoni in humans: influence of the IgE/IgG4 balance and IgG2 in immunity to reinfection after chemotherapy	Duplicate of another paper	1	1	1
2608	1993	Demeure, C. E. R., P.; Abel, L.; Ouattara, M.; Bourgois, A.; Dessein, A. J.	RESISTANCE TO SCHISTOSOMA-MANSONI IN HUMANS - INFLUENCE OF THE IGE/IGG4 BALANCE AND IGG2 IN IMMUNITY TO REINFECTION AFTER CHEMOTHERAPY	Duplicate of another paper	1	1	1
2611	1993	Deruaz, D. R., J.; Raynaud, J.	EVALUATION OF THE MOLLUSCICIDAL PROPERTIES OF MYRTUS-COMMUNIS L (MYRTACEAE)	Duplicate of another paper	1	1	1
2614	1993	el-Hawy, A. M. N., I. A.; el-Alamy, M. A.; Agina, A. A.	Effect of rice cultivation on the prevalence and infection rates of Schistosoma intermediate host	Duplicate of another paper	1	1	1
2619	1993	Erko, B. T., S.	A preliminary survey for intestinal parasites in the Tis Abay town, northwest Ethiopia, with special references to Schistosoma mansoni	Duplicate of another paper	1	1	1
2621	1993	Erko, B. T., S.	A PRELIMINARY SURVEY FOR INTESTINAL PARASITES IN THE TIS ABAY TOWN, NORTHWEST ETHIOPIA, WITH SPECIAL REFERENCES TO SCHISTOSOMA-MANSONI	Duplicate of another paper	1	1	1
2623	1993	Farag, M. K. e.-S., A. M.; Khashaba, M. T.; Attia, R. A.	Impact of the current National Bilharzia Control Programme on the epidemiology of schistosomiasis mansoni in an Egyptian village	Duplicate of another paper	1	1	1
2624	1993	Farag, M. K. E.-S., A. M.; Khashaba, M. T.; Attia, R. A.	Impact of the current national bilharzia control programme on the epidemiology of schistosomiasis mansoni in an egyptian village	Duplicate of another paper	1	1	1
2625	1993	Farghaly, A. G. B., R. M.	Prevalence, impact and risk factors of hepatitis C infection	Duplicate of another paper	1	1	1
2629	1993	Ferrer Lopez, J. R. S. N., R.; Perera de Puga, G.; Cong, M. Y.; Sanchez Noda, J.	Laboratory studies of the molluscacidal action of the maguey (Agave legrelliana) on Biomphalaria havanensis. [Spanish]; Estudios de la accion molusquicida en el laboratorio del maguey (Agave legrelliana), sobre Biomphalaria havanensis	Duplicate of another paper	1	1	1
2631	1993	Guimaraes, C. T. d. S., C. P.; Carvalho, O. S.; Katz, N.	Urban focus of schistosomiasis in a metropolitan area in a southeastern region of Brazil. [Portuguese]; Sobre um foco urbano de esquistossomose em area metropolitana da regiao sudeste do Brasil	Duplicate of another paper	1	1	1
2632	1993	Guimaraes, C. T. D., C. P.; Carvalho, O. D.; Katz, N.	URBAN FOCUS OF SCHISTOSOMIASIS IN A METROPOLITAN-AREA IN SOUTH-EASTERN BRAZIL	Duplicate of another paper	1	1	1
2636	1993	Hawn, T. R. S., M.	DETECTION AND PARTIAL CHARACTERIZATION OF GLYCOSYLPHOSPHATIDYLINOSITOL-SPECIFIC PHOSPHOLIPASE ACTIVITIES FROM FASCIOLA-HEPATICA AND SCHISTOSOMA-MANSONI	Duplicate of another paper	1	1	1
2637	1993	Hawn, T. R. S., M.	Detection and partial characterization with glycosylphosphatidylinositol-specific phospholipase activities from Fasciola hepatica and Schistosoma mansoni	Duplicate of another paper	1	1	1
2639	1993	Jarallah, J. S. a.-S., S. A.; Khoja, T. A.; al-Sheikh, M.	Role of primary health care in the control of schistosomiasis. The experience in Riyadh, Saudi Arabia	Duplicate of another paper	1	1	1
2640	1993	Jarallah, J. S. A.-S., S. A.; Khoja, T. A.; Al-Sheikh, M.	Role of primary health care in the control of schistosomiasis. The experience in Riyadh, Saudi Arabia	Duplicate of another paper	1	1	1
2642	1993	Katsivo, M. N. M., L. N.; Karama, M.; Kingori, F.	Perception of a schistosomiasis control project in rural Kenya by the beneficiaries	Duplicate of another paper	1	1	1
2644	1993	Katsivo, M. N. M., L. N.; Karama, M.; Kingori, F.	PERCEPTION OF A SCHISTOSOMIASIS CONTROL PROJECT IN RURAL KENYA BY THE BENEFICIARIES	Duplicate of another paper	1	1	1
2646	1993	Katsivo, M. N. M., L. N.; Kimani, S.; Karama, M.; Kingori, F.	Involvement of a community in schistosomiasis control: a Kenyan experience	Duplicate of another paper	1	1	1
2647	1993	Katsivo, M. N. M., L. N.; Kimani, S.; Karama, M.; Kingori, F.	Involvement of a community in schistosomiasis control: a Kenyan experience	Duplicate of another paper	1	1	1
2649	1993	Katz, N. D. S. F., D.; Sarti, S. J.; Mendes, N. M.; Rocha Filho, P. A.; Araujo, N.	Chemoprophylactic activity in schistosomiasis mansoni of soaps containing essential oil from the fruits of Pterodon pebescens. [Portuguese]; Atividade Quimioprofilatica Na Esquistossomose Mansoni De Sabonetes Contendo Oleo Essencial De Frutos De Pterodon Pubescens	Duplicate of another paper	1	1	1
2650	1993	Katz, N. d. S. F., D.; Sarti, S. J.; Mendes, N. M.; Rocha Filho, P. A.; Araujo, N.	Chemoprophylactic activity on Schistosomiasis mansoni of soaps containing essential oil from the fruits of Pterodon pubescens. [Portuguese]; Atividade quimioprofilatica na esquistossomose mansoni de sabonetes contendo oleo essencial de frutos de Pterodon pubescens	Duplicate of another paper	1	1	1
2651	1993	Knopf, P. M. P., M. M.; McLaren, D. J.	Immobilization of Schistosoma mansoni miracidia by activation of the alternate complement pathway at unusually high serum dilution	Duplicate of another paper	1	1	1
2653	1993	Knopf, P. M. P., M. M.; McLaren, D. J.	IMMOBILIZATION OF SCHISTOSOMA-MANSONI MIRACIDIA BY ACTIVATION OF THE ALTERNATE COMPLEMENT PATHWAY AT UNUSUALLY HIGH SERUM DILUTION	Duplicate of another paper	1	1	1
2655	1993	Kullavanijaya, P. W., H.	Outbreak of cercarial dermatitis in Thailand	Duplicate of another paper	1	1	1
2657	1993	Kullavanijaya, P. W., H.	OUTBREAK OF CERCARIAL DERMATITIS IN THAILAND	Duplicate of another paper	1	1	1
2661	1993	Li, Y. Y., D.; Xia, M.; Hu, S.; Xiang, Y.; Zhong, Z.	A multivariate analysis of the relationship between work ability and S. japonicum infection in Dongting Lake region, in China	Duplicate of another paper	1	1	1
2663	1993	Marcal Junior, O. H., L. K.; Patucci, R. M.; Glasser, C. M.; Dias, L. C.	Schistosomiasis mansoni in an area of low transmission. II. Risk factors for infection	Duplicate of another paper	1	1	1
2667	1993	Michelson, E. H.	Adam's rib awry? Women and schistosomiasis	Duplicate of another paper	1	1	1
2668	1993	Michelson, E. H.	Adam's rib awry? Women and schistosomiasis	Duplicate of another paper	1	1	1
2670	1993	Modena, C. M. C., P. M.; Barbosa, F. S.; Lima, W. S.	Transmission of Schistosoma mansoni under experimental conditions using the bovine--Biomphalaria glabrata-bovine model	Duplicate of another paper	1	1	1
2675	1993	Nabih, I. e. A., A.	Kinetic potentials of certain scavenger enzymes in fresh water snails susceptible and non-susceptible to Schistosoma infection	Duplicate of another paper	1	1	1
2677	1993	Nabih, I. E., A.	KINETIC POTENTIALS OF CERTAIN SCAVENGER ENZYMES IN FRESH-WATER SNAILS SUSCEPTIBLE AND NONSUSCEPTIBLE TO SCHISTOSOMA INFECTION	Duplicate of another paper	1	1	1
2679	1993	Neumann, S. Z., E.; Lantner, F.; Schechter, I.	Regulation of HSP70 gene expression during the life cycle of the parasitic helminth Schistosoma mansoni	Duplicate of another paper	1	1	1
2681	1993	Neumann, S. Z., E.; Lantner, F.; Schechter, I.	REGULATION OF HSP70 GENE-EXPRESSION DURING THE LIFE-CYCLE OF THE PARASITIC HELMINTH SCHISTOSOMA-MANSONI	Duplicate of another paper	1	1	1
2683	1993	Njiokou, F. B., C.; Berrebi, P.; Delay, B.; Jarne, P.	DO SELF-FERTILIZATION AND GENETIC DRIFT PROMOTE A VERY-LOW GENETIC-VARIABILITY IN THE ALLOTETRAPOLOID BULINUS-TRUNCATUS (GASTROPODA, PLANORBIDAE) POPULATIONS	Duplicate of another paper	1	1	1
2685	1993	Okwuosa, V. N. O., F. O.	Toxicity of washing soaps to Schistosoma mansoni cercariae and effects of sublethal concentrations on infectivity in mice	Duplicate of another paper	1	1	1
2689	1993	Pugh, R. N.	Schistosomiasis in Malawi	Duplicate of another paper	1	1	1
2691	1993	Pugh, R. N.	Schistosomiasis in Malawi [7]	Duplicate of another paper	1	1	1
2692	1993	Pujol, F. H. C., I. M.	Schistosoma mansoni: surface membrane isolation with lectin-coated beads	Duplicate of another paper	1	1	1
2694	1993	Pujol, F. H. C., I. M.	SCHISTOSOMA-MANSONI - SURFACE-MEMBRANE ISOLATION WITH LECTIN-COATED BEADS	Duplicate of another paper	1	1	1
2695	1993	Russell, J. M. M., C.; Evans, B. A.	Schistosomiasis. ...contrary to popular belief	Duplicate of another paper	1	1	1
2698	1993	Schall, V. T. D., A. G.; Malaquias, M. L.; Dos Santos, M. G.	Health education in 1st grade public schools at the periphery of Belo Horizonte, MG, Brazil. I. Evaluation of the program relative to schistosomiasis. [Portuguese]; Educacao em saude em escolas publicas de 1. grau da periferia de Belo Horizonte, MG, Brasil. I - Avaliacao de um programa relativo a esquistossomose	Duplicate of another paper	1	1	1
2701	1993	Smith, A. H. H.-R., C.; Warner, M.; Biggs, M. L.; Moore, L.; Smith, M. T.	Rationale for selecting exfoliated bladder cell micronuclei as potential biomarkers for arsenic genotoxicity	Duplicate of another paper	1	1	1
2702	1993	Smith, A. H. H.-R., C.; Warner, M.; Biggs, M. L.; Moore, L.; Smith, M. T.	Rationale for selecting exfoliated bladder cell micronuclei as potential biomarkers for arsenic genotoxicity	Duplicate of another paper	1	1	1
2704	1993	Tanner, M. L., C.; Lorenz, N.	ROYAL-SOCIETY-OF-TROPICAL-MEDICINE-AND-HYGIENE MEETING AT MANSON HOUSE, LONDON, 18 FEBRUARY 1993 - FROM THE EFFICACY OF DISEASE-CONTROL TOOLS TO COMMUNITY EFFECTIVENESS - CASE-STUDIES FROM THE BIOMEDICAL AND HEALTH SYSTEMS RESEARCH ACTIVITIES OF THE SWISS-TROPICAL-INSTITUTE IN AFRICA	Duplicate of another paper	1	1	1
2705	1993	Tanner, M. L., Ch; Lorenz, N.	Royal Society of Tropical Medicine and Hygiene. Meeting at Manson House, London, 18 February 1993. From the efficacy of disease control tools to community effectiveness. Case studies from the biomedical and health systems research activities of the Swiss Tropical Institute in Africa	Duplicate of another paper	1	1	1
2708	1993	Thomas, J. D. E., P.	AMINO-ACID MEDLEYS OF SNAIL ORIGIN AS POSSIBLE SOURCES OF INFORMATION FOR CONSPECIFICS, SCHISTOSOME MIRACIDIA AND PREDATORS	Duplicate of another paper	1	1	1
2714	1993	Wu, Z. W. B., K. M.; Yuan, L. P.; Yang, G. F.; Zhu, J. H.; Liu, Q. L.	FACTORS CONTRIBUTING TO REINFECTION WITH SCHISTOSOMIASIS-JAPONICA AFTER TREATMENT IN THE LAKE REGION OF CHINA	Duplicate of another paper	1	1	1
2717	1993	Yoshino, T. P. L., M. J.; Rege, A. A.; Chappell, C. L.	Proteinase activity in miracidia, transformation excretory-secretory products, and primary sporocysts of Schistosoma mansoni	Duplicate of another paper	1	1	1
2718	1993	Yoshino, T. P. L., M. J.; Rege, A. A.; Chappell, C. L.	Proteinase activity in miracidia, transformation excretory-secretory products, and primary sporocysts of Schistosoma mansoni	Duplicate of another paper	1	1	1
2719	1993	Yousif, F. e. E., M.; Roushdy, M. Z.	Helisoma duryi: its present range of distribution and implications with schistosomiasis snails in Egypt	Duplicate of another paper	1	1	1
2721	1993	Yousif, F. K., G.; el Emam, M.; Mohamed, S.	Ecology of Biomphalaria alexandrina the snail vector of Schistosoma mansoni in Egypt	Duplicate of another paper	1	1	1
2723	1993	Yousif, F. K., G.; el Emam, M.; Mohamed, S. H.	Population dynamics and schistosomal infection of Biomphalaria alexandrina in four irrigation canals in Egypt	Duplicate of another paper	1	1	1
2726	1993	Yuan, H. C.	Epidemiological features and control strategies of schistosomiasis japonica in China	Duplicate of another paper	1	1	1
2727	1993	Yuan, H. C.	Epidemiological features and control strategies of schistosomiasis japonica in China	Duplicate of another paper	1	1	1
2728	1993	Zhaowu, W. K., B.; Liping, Y.; Guifeng, Y.; Jinhua, Z.; Qili, L.	Factors contributing to reinfection with schistosomiasis japonica after treatment in the lake region of China	Duplicate of another paper	1	1	1
2729	1993		Schistosomiasis in U.S. Peace Corps volunteers--Malawi, 1992	Duplicate of another paper	1	1	1
2733	1994	Almeda, J. C., M.; Sousa, A.; Ascaso, C.; Carvalho, J. M.; Rollinson, D.; Southgate, V. R.	Schistosomiasis in the Republic of Sao Tome and Principe: human studies	Duplicate of another paper	1	1	1
2735	1994	Almeda, J. C., M.; Sousa, A.; Ascaso, C.; Carvalho, J. M.; Rollinson, D.; Southgate, V. R.	Schistosomiasis in the Republic of Sao Tome and Principe: Human studies	Duplicate of another paper	1	1	1
2736	1994	Almeda, J. C., M.; Sousa, A.; Ascaso, C.; Carvalho, J. M.; Rollinson, D.; Southgate, V. R.	SCHISTOSOMIASIS IN THE REPUBLIC OF SAO-TOME-AND-PRINCIPE - HUMAN STUDIES	Duplicate of another paper	1	1	1
2740	1994	Ault, S. K.	Environmental management: a re-emerging vector control strategy	Duplicate of another paper	1	1	1
2742	1994	Ault, S. K.	ENVIRONMENTAL-MANAGEMENT - A REEMERGING VECTOR CONTROL STRATEGY	Duplicate of another paper	1	1	1
2743	1994	Baptista, D. F. V., M. C.; Lopes, F. E.; Silva, I. P.; Schall, V. T.	Perspectives of using Euphorbia splendens as a molluscicide in schistosomiasis control programs	Duplicate of another paper	1	1	1
2746	1994	Beer, S. A. G., S. M.	The ecological prerequisites for the spread of schistosomal dermatitis (cercariasis) in Moscow and the Moscow area. [Russian]; Ekologicheskie predposylki rasprostraneniia shistosomatidnykh dermatitov (tserkariozov) v Moskve i Podmoskov'e	Duplicate of another paper	1	1	1
2747	1994	Birrie, H. W., T.; Redda, A.; Chane, T.	The status of Schistosoma mansoni and snail hosts in Tigray and northern Wello regions, northern Ethiopia	Duplicate of another paper	1	1	1
2749	1994	Birrie, H. W., T.; Redda, A.; Chane, T.	THE STATUS OF SCHISTOSOMA-MANSONI AND SNAIL HOSTS IN TIGRAY AND NORTHERN WELLO REGIONS, NORTHERN ETHIOPIA	Duplicate of another paper	1	1	1
2755	1994	Corachan, M. V., M. E.; Gascon, J.; Almeda, J.; Vilana, R.	Hematospermia: a new etiology of clinical interest	Duplicate of another paper	1	1	1
2756	1994	Corachan, M. V., M. E.; Gascon, J.; Almeda, J.; Vilana, R.	Hematospermia: A new etiology of clinical interest	Duplicate of another paper	1	1	1
2758	1994	Costa, M. F. R., R. S.; Magalhaes, M. H.; Katz, N.	A hierarchical model for analysis of socio-economic variables and water contact patterns associated with the hepatosplenic form of schistosomiasis. [Portuguese]; Um modelo hierarquico de analise das variaveis socio-economicas e dos padroes de contatos com aguas associados a forma hepatoesplenica da esquistossomose	Duplicate of another paper	1	1	1
2759	1994	Coura-Filho, P.	The use of risk factor determination for schistosomiasis in endemic areas in Brazil. [Portuguese]; Uso do paradigma de risco para a esquistossomose em areas endemicas no Brasil	Duplicate of another paper	1	1	1
2760	1994	Coura-Filho, P. R., R. S.; Farah, M. W.; da Silva, G. C.; Katz, N.	Identification of factors and groups at risk of infection with Schistosoma mansoni: a strategy for the implementation of control measures?	Duplicate of another paper	1	1	1
2763	1994	Cury, G. C. S., P. G.; Reis, M. C.; Rego, V. M.; Arndt, A. W.; de Souza Filho, C. B.; Moreira, H. B.; de Abreu, M. S.; Leite, P. M.	Prevalence of schistosomiasis mansoni and parasitic intestinal diseases among students of the rural area of the Municipality of Jaboticatubas, MG, 1992-1993. [Portuguese]; Prevalencia da esquistossomose mansoni e de parasitoses intestinais em escolares da area rural do Municipio de Jaboticatubas, MG, 1992-1993	Duplicate of another paper	1	1	1
2765	1994	da Silva, R. E. d. M., A. L.; Pereira, L. H.; Frederico, L. F.	Malacological survey of the Soledade lake hydrographic basin, in Ouro Branco (Minas Gerais, Brazil). [Portuguese]; Levantamento malacologico da bacia hidrografica do Lago Soledade, Ouro Branco (Minas Gerais, Brasil)	Duplicate of another paper	1	1	1
2767	1994	Dabo, A. D., S.; Doumbo, O.	Distribution of intermediate mollusc hosts in human schistosomiasis in the Office of Niger (Mali).II. Role of different habitats in the transmission. [French]; Distribution des mollusques hotes intermediaires des schistosomiases humaines a l'Office du Niger (Mali). II. Role des differents habitats dans la transmission	Duplicate of another paper	1	1	1
2768	1994	Dabo, A. D., S.; Doumbo, O.	SNAIL INTERMEDIATE HOSTS DISTRIBUTION IN THE HUMAN SCHISTOSOMIASIS IN THE OFFICE-DU-NIGER (MALI) .2. ROLE OF DIFFERENT HABITATS IN THE TRANSMISSION	Duplicate of another paper	1	1	1
2771	1994	Dias, L. C. G., C. M.; Marcal, O., Jr.; Bonesso, P. I.	[Epidemiology of schistosomiasis mansoni in a low endemic area]	Duplicate of another paper	1	1	1
2776	1994	Eltoum, I. A. T., T. E.; Saad, A. M.; Suliman, S. M.; Bennett, J. L.; Nash, T. E.; Homeida, M. M.	PREDICTORS OF UPPER GASTROINTESTINAL-BLEEDING IN PATIENTS WITH SCHISTOSOMAL PERIPORTAL FIBROSIS	Duplicate of another paper	1	1	1
2778	1994	Emara, L. H.	THE DEVELOPMENT OF SLOW-RELEASE MOLLUSCICIDE IN A BIODEGRADABLE GELATIN MATRIX	Duplicate of another paper	1	1	1
2782	1994	Feldmeier, H. K., I.; Poggensee, G.	Female genital schistosomiasis as a risk-factor for the transmission of HIV	Duplicate of another paper	1	1	1
2784	1994	Feldmeier, H. K., I.; Poggensee, G.	FEMALE GENITAL SCHISTOSOMIASIS AS A RISK-FACTOR FOR THE TRANSMISSION OF HIV	Duplicate of another paper	1	1	1
2787	1994	Gryseels, B. S., F. F.; Talla, I.; van Dam, G. J.; Polman, K.; Sow, S.; Diaw, M.; Sturrock, R. F.; Doehring-Schwerdtfeger, E.; Kardorff, R.; et al.,	Epidemiology, immunology and chemotherapy of Schistosoma mansoni infections in a recently exposed community in Senegal	Duplicate of another paper	1	1	1
2788	1994	Gryseels, B. S., F. F.; Talla, I.; Vandam, G. J.; Polman, K.; Sow, S.; Diaw, M.; Sturrock, R. F.; Doehringschwerdtfeger, E.; Kardorff, R.; Decam, C.; Niang, M.; Deelder, A. M.	EPIDEMIOLOGY, IMMUNOLOGY AND CHEMOTHERAPY OF SCHISTOSOMA-MANSONI INFECTIONS IN A RECENTLY EXPOSED COMMUNITY IN SENEGAL	Duplicate of another paper	1	1	1
2791	1994	Hammouda, O. H. E. E.-S., M. M.	Response of fresh water phytoplanktonic algae Chlorella kessleri and synechocystis PCC 6803 to anthelmintic activity of the wild Egyptian plant Calendula micrantha officinalis	Duplicate of another paper	1	1	1
2792	1994	He, C. T., C.; Chang, H.; Shi, Y.; Thomas, R. W.; He, M.; Chen, X.; Wang, C.; Ye, L.	Simulation experiments for catching Oncomelania in irrigation canals	Duplicate of another paper	1	1	1
2798	1994	Ishii, A. M., H.; Aji, T.; Ohta, N.; Arimoto, S.; Wataya, Y.; Hayatsu, H.	Parasite infection and cancer: with special emphasis on Schistosoma japonicum infections (Trematoda). A review	Duplicate of another paper	1	1	1
2800	1994	Jeans, A. K. S., M. P.	The risk of schistosomiasis in Zimbabwean triathletes	Duplicate of another paper	1	1	1
2802	1994	Jeans, A. K. S., M. P.	THE RISK OF SCHISTOSOMIASIS IN ZIMBABWEAN TRIATHLETES	Duplicate of another paper	1	1	1
2804	1994	Kimura, E. U., S.; Migwi, D. K.; Mutua, W. R.; Kiliku, F. M.; Muhoho, N. D.	Hourly change in cercarial densities of Schistosoma haematobium and S. bovis at different depths in the water and distances from the shore of a dam in Kwale District, Kenya	Duplicate of another paper	1	1	1
2805	1994	Kimura, E. U., S.; Migwi, D. K.; Mutua, W. R.; Kiliku, F. M.; Muhoho, N. D.	HOURLY CHANGE IN CERCARIAL DENSITIES OF SCHISTOSOMA-HAEMATOBIUM AND SCHISTOSOMA-BOVIS AT DIFFERENT DEPTHS IN THE WATER AND DISTANCES FROM THE SHORE OF A DAM IN KWALE DISTRICT, KENYA	Duplicate of another paper	1	1	1
2807	1994	Koster, B. S., M.	Schistosoma mansoni: Sm23 is a transmembrane protein that also contains a glycosylphosphatidylinositol anchor	Duplicate of another paper	1	1	1
2809	1994	Koster, B. S., M.	SCHISTOSOMA-MANSONI - SM23 IS A TRANSMEMBRANE PROTEIN THAT ALSO CONTAINS A GLYCOSYLPHOSPHATIDYLINOSITOL ANCHOR	Duplicate of another paper	1	1	1
2811	1994	Lei, L. F., R.	Preparation of membrane proteins of Trichinella spiralis larva and application of them in detection with ELISA. [Chinese]	Duplicate of another paper	1	1	1
2816	1994	Loroni-Lakwo, T. O.-A., E. I.; Schweigmann, U.; Schickerling, S.; Lindner, D.; Doehring-Schwerdtfeger, E.	Transmission of Schistosoma mansoni in Rhino Camp, Uganda	Duplicate of another paper	1	1	1
2817	1994	Loroni-Lakwo, T. O.-A., E. I.; Schweigmann, U.; Schickerling, S.; Lindner, D.; Doehring-Schwerdtfeger, E.	Transmission of Schistosoma mansoni in Rhino Camp, Uganda	Duplicate of another paper	1	1	1
2821	1994	Mehanna, S. R., N. H.; el-Sayed, H. F.; Winch, P. J.	Social and economic conditions in two newly reclaimed areas in Egypt: implications for schistosomiasis control strategies	Duplicate of another paper	1	1	1
2822	1994	Mehanna, S. R., N. H.; El-Sayed, H. F.; Winch, P. J.	Social and economic conditions in two newly reclaimed areas in Egypt: Implications for schistosomiasis control strategies	Duplicate of another paper	1	1	1
2825	1994	Meyer-Lassen, J. D., A. A.; Madsen, H.	Evaluation of focal mollusciciding in the Rahad Irrigation Scheme, Sudan	Duplicate of another paper	1	1	1
2826	1994	Meyer-Lassen, J. D., A. A.; Madsen, H.	Evaluation of focal mollusciciding in the Rahad Irrigation Scheme, Sudan	Duplicate of another paper	1	1	1
2828	1994	Modha, J. D., M. J.	Schistosoma mansoni host-parasite relationship: interaction of contrapsin with adult worms	Duplicate of another paper	1	1	1
2830	1994	Modha, J. D., M. J.	SCHISTOSOMA-MANSONI HOST-PARASITE RELATIONSHIP - INTERACTION OF CONTRAPSIN WITH ADULT WORMS	Duplicate of another paper	1	1	1
2836	1994	Narain, K. M., J.; Dutta, R.; Dutta, P.	Paddy field dermatitis in Assam: a cercarial dermatitis	Duplicate of another paper	1	1	1
2838	1994	Ndamba, J. C., M. G.; Zimba, M.; Gomo, E.; Munjoma, M.	An investigation of the schistosomiasis transmission status in Harare	Duplicate of another paper	1	1	1
2842	1994	Njiokou, F. D., B.; Bellec, C.; N'Goran, E. K.; Yapi, G. Y.; Jarne, P.	Population genetic structure of the schistosome-vector snail Bulinus globosus: examining the role of genetic drift, migration and human activities	Duplicate of another paper	1	1	1
2843	1994	Noeman, S. A. S., K.; el Dardiry, S.; Rahim, A. A.; Zaki, Y.	Significance of tumour markers in colorectal carcinoma associated with Schistosomiasis	Duplicate of another paper	1	1	1
2849	1994	Odongo-Aginya, E. I. L., T. L.; Schweigmann, U.; Schickerling, S.; Lindner, D.; Mueller, A.; Doehring-Schwerdtfeger, E.	Urban Schistosoma mansoni near Enyau river in Arua town, Uganda	Duplicate of another paper	1	1	1
2850	1994	Odongo-Aginya, E. I. L., T. L.; Schweigmann, U.; Schickerling, S.; Lindner, D.; Mueller, A.; Doehring-Schwerdtfeger, E.	Urban Schistosoma mansoni near Enyau river in Arua town, Uganda	Duplicate of another paper	1	1	1
2855	1994	Parkin, D. M. V., A. P.; Skinner, M. E. G.; Ndhlovu, A.	CANCER PATTERNS AND RISK-FACTORS IN THE AFRICAN POPULATION OF SOUTHWESTERN ZIMBABWE, 1963-1977	Duplicate of another paper	1	1	1
2856	1994	Parkin, D. M. V., A. P.; Skinner, M. E.; Ndhlovu, A.	Cancer patterns and risk factors in the African population of southwestern Zimbabwe, 1963-1977	Duplicate of another paper	1	1	1
2857	1994	Parrish, D. O.	Swimmer's itch	Duplicate of another paper	1	1	1
2859	1994	Pinto-Silva, R. A. A., W. L.; Antunes, C. M.; Lambertucci, J. R.	Sonographic features of portal hypertension in schistosomiasis mansoni	Duplicate of another paper	1	1	1
2862	1994	Podgore, J. K. A.-E., R. R.; Mansour, N. S.; Youssef, F. G.; Hibbs, R. G.; Gere, J. A.	Evaluation of a twice-a-week application of 1% niclosamide lotion in preventing Schistosoma haematobium reinfection	Duplicate of another paper	1	1	1
2863	1994	Podgore, J. K. A.-E., R. R.; Mansour, N. S.; Youssef, F. G.; Hibbs, R. G.; Gere, J. A.	Evaluation of a twice-a-week application of 1% niclosamide lotion in preventing Schistosoma haematobium reinfection	Duplicate of another paper	1	1	1
2866	1994	Rafla, M. I., A. S.; Valleron, A. J.; Mary, J. Y.	A CLASSIFICATION AFTER RADICAL CYSTECTOMY OF PATIENTS WITH BLADDER-CANCER ASSOCIATED WITH SCHISTOSOMIASIS	Duplicate of another paper	1	1	1
2867	1994	Ram, D. R., B.; Schechter, I.	Immunochemical studies on the cercarial-specific calcium binding protein of Schistosoma mansoni	Duplicate of another paper	1	1	1
2869	1994	Ram, D. R., B.; Schechter, I.	IMMUNOCHEMICAL STUDIES ON THE CERCARIAL-SPECIFIC CALCIUM-BINDING PROTEIN OF SCHISTOSOMA-MANSONI	Duplicate of another paper	1	1	1
2872	1994	Sama, M. T. R., R. C.	Water contact and schistosomiasis infection in Kumba, south-western Cameroon	Duplicate of another paper	1	1	1
2874	1994	Sama, M. T. R., R. C.	WATER CONTACT AND SCHISTOSOMIASIS INFECTION IN KUMBA, SOUTH-WESTERN CAMEROON	Duplicate of another paper	1	1	1
2877	1994	Shimada, M.	Human water-contact study on schistosomiasis. Its aim, achievement and prospective. [Japanese]	Duplicate of another paper	1	1	1
2879	1994	Southgate, V. R. R., D.; Kaukas, A.; Almeda, J.; Sousa, A. M.; Castro, F.; Soares, E.; Corachan, M.	Schistosomiasis in the Republic of Sao Tome and Principe: characterization of Schistosoma intercalatum	Duplicate of another paper	1	1	1
2881	1994	Southgate, V. R. R., D.; Kaukas, A.; Almeda, J.; Sousa, A. M.; Castro, F.; Soares, E.; Corachan, M.	Schistosomiasis in the Republic of Sao Tome and Principe: Characterization of Schistosoma intercalatum	Duplicate of another paper	1	1	1
2882	1994	Southgate, V. R. R., D.; Kaukas, A.; Almeda, J.; Sousa, A. M.; Castro, F.; Soares, E.; Corachan, M.	SCHISTOSOMIASIS IN THE REPUBLIC OF SAO-TOME-AND-PRINCIPE - CHARACTERIZATION OF SCHISTOSOMA-INTERCALATUM	Duplicate of another paper	1	1	1
2883	1994	Srivatsan, J. S., D. F.; Cummings, R. D.	Demonstration of a novel UDPGalNAc:GlcNAc beta 1-4 N-acetylgalactosaminyltransferase in extracts of Schistosoma mansoni	Duplicate of another paper	1	1	1
2885	1994	Srivatsan, J. S., D. F.; Cummings, R. D.	DEMONSTRATION OF A NOVEL UDPGALNAC-GLCNAC BETA-1-4 N-ACETYLGALACTOSAMINYLTRANSFERASE IN EXTRACTS OF SCHISTOSOMA-MANSONI	Duplicate of another paper	1	1	1
2887	1994	Sturrock, R. F. K., R. K.; Ouma, J. H.; Butterworth, A. E.; Fulford, A. J.; Kariuki, H. C.; Thiongo, F. W.; Koech, D.	Observations on the effects of different chemotherapy strategies on the transmission of Schistosoma mansoni in Machakos District, Kenya, measured by long-term snail sampling and cercariometry	Duplicate of another paper	1	1	1
2889	1994	Takougang, I. S. E., A.; Ebo'o Eyenga, V.; Enyong, P.	Vectorial fauna at the site of the future dam at Memve'ele(Cameroon). [French]; Etude de la faune vectorielle sur le site du futur barrage de Memve'ele (Cameroun)	Duplicate of another paper	1	1	1
2893	1994	Vercruysse, J. S., V. R.; Rollinson, D.; De Clercq, D.; Sacko, M.; De Bont, J.; Mungomba, L. M.	Studies on transmission and schistosome interactions in Senegal, Mali and Zambia	Duplicate of another paper	1	1	1
2895	1994	Vercruysse, J. S., V. R.; Rollinson, D.; Declercq, D.; Sacko, M.; Debont, J.; Mungomba, L. M.	STUDIES ON TRANSMISSION AND SCHISTOSOME INTERACTIONS IN SENEGAL, MALI AND ZAMBIA	Duplicate of another paper	1	1	1
2897	1994	Vizcaino, A. P. P., D. M.; Boffetta, P.; Skinner, M. E. G.	Bladder cancer: Epidemiology and risk factors in Bulawayo, Zimbabwe	Duplicate of another paper	1	1	1
2898	1994	Vizcaino, P. P., D. M.; Boffetta, P.; Skinner, M. E. G.	BLADDER-CANCER - EPIDEMIOLOGY AND RISK-FACTORS IN BULAWAYO, ZIMBABWE	Duplicate of another paper	1	1	1
2901	1994	Wang, Y. X., F.; Zheng, J.; Zhu, D.; Zhang, X.; Qiu, Z.; Yin, G.; Yang, W.; Duan, Y.; Bi, S.; et al.,	[Study on influence degree of probability of endemic factors for schistosomiasis transmission in Yunnan mountainous regions]	Duplicate of another paper	1	1	1
2903	1994	Wu, Z. S., Z.; Pan, B.; Hu, L.; Wei, R.; Gao, Z.; Li, J.; Uwe, B.	Reinfection with Schistosoma japonicum after treatment with praziquantel in Poyang lake region, China	Duplicate of another paper	1	1	1
2906	1995	Abdel Rahman, M. M. M., A. M.; Kamel, M. A.; Sabry, A. H.; Ahmed, G. N.	Risk of hepatitis "E" virus infection among some schistosomiasis patients in Egypt	Duplicate of another paper	1	1	1
2910	1995	Agi, P. I.	Pattern of infection of intestinal parasites in Sagbama community of the Niger Delta, Nigeria	Duplicate of another paper	1	1	1
2912	1995	Akufongwe, P. F. D., B.; Okwuosa, V. N.; Dakul, D. A.; Ntonifor, H. N.	Observed disparity on schistosome infection rates in field Biomphalaria pfeifferi (Krauss) between two areas of the Jos Metropolis, Nigeria	Duplicate of another paper	1	1	1
2914	1995	Akufongwe, P. F. D., B.; Okwuosa, V. N.; Dakul, D. A.; Ntonifor, H. N.	OBSERVED DISPARITY ON SCHISTOSOME INFECTION-RATES IN-FIELD BIOMPHALARIA-PFEIFFERI (KRAUSS) BETWEEN 2 AREAS OF THE JOS METROPOLIS, NIGERIA	Duplicate of another paper	1	1	1
2916	1995	Akufongwe, P. F. O., C. O. E.; Titanji, V. P. K.; Okwuosa, V. N.	PREVALENCE OF SCHISTOSOMIASIS AND OTHER INTESTINAL HELMINTH INFECTIONS AMONG SENIOR PRIMARY-SCHOOL CHILDREN IN MAKENENE SUBDIVISION, CAMEROON	Duplicate of another paper	1	1	1
2917	1995	Akufongwe, P. F. O., C. O.; Titanji, V. P.; Okwuosa, V. N.	Prevalence of schistosomiasis and other intestinal helminth infections among senior primary school children in Makenene Sub-Division, Cameroon	Duplicate of another paper	1	1	1
2919	1995	Arinola, O. G.	Prevalence and severity of urinary schistosomiasis in Ibadan, Nigeria	Duplicate of another paper	1	1	1
2921	1995	Arinola, O. G.	Prevalence and severity of urinary schistosomiasis in Ibadan, Nigeria	Duplicate of another paper	1	1	1
2926	1995	Barbosa, F. S.	Determination and control of schistosomiasis	Duplicate of another paper	1	1	1
2928	1995	Barbosa, F. S.	DETERMINATION AND CONTROL OF SCHISTOSOMIASIS	Duplicate of another paper	1	1	1
2930	1995	Beer, S. A. S., T. M.; Dorozhenkova, T. E.; Zhukova, T. V.	Human cercariasis caused by schistosomatid larvae from aquatic birds in the Narochanka River recreational area of Byelarus. [Russian]; Tserkariozy cheloveka, vyzyvaemye lichinkami shistosomatid vodoplavaiushchikh ptits, v Narochanskoi rekreatsionnoi zone Belarusi	Duplicate of another paper	1	1	1
2933	1995	Burchard, G. D.	Diseases of immigrants. [German]; Krankheiten bei Immigranten	Duplicate of another paper	1	1	1
2936	1995	Coura, J. R.	Control of schistosomiasis in Brazil: perspectives and proposals	Duplicate of another paper	1	1	1
2937	1995	Coura, J. R.	Control of schistosomiasis in Brazil: perspectives and proposals	Duplicate of another paper	1	1	1
2939	1995	Coura-Filho, P. F., M. W.; Rezende, D. F.; Lamartine, S. S.; Carvalho, O. S.; Katz, N.	Environmental and social determinants in schistosomiasis mansoni in Ravena, Minas Gerais, Brazil. [Portuguese]; Determinantes ambientais e sociais da esquistossomose mansoni em Ravena, Minas Gerais, Brasil	Duplicate of another paper	1	1	1
2940	1995	Darwish, N. M. A., M. O.; Hady, S. I.; Mohammed, T. A.	Study of the high prevalence of HCV in Egypt	Duplicate of another paper	1	1	1
2944	1995	Dias, L. C. M., Junior; Glasser, C. M.	Control of schistosomiasis transmission	Duplicate of another paper	1	1	1
2945	1995	Dias, L. C. M., Junior; Glasser, C. M.	Control of schistosomiasis transmission	Duplicate of another paper	1	1	1
2947	1995	Ekanem, E. E. E., G. C.; Asindi, A. A.; Antia-Obong, O. E.	Urinary symptoms and blood pressure of children with Schistosoma haematobium infection in south-eastern Nigeria	Duplicate of another paper	1	1	1
2948	1995	Ekanem, E. E. E., G. C.; Asindi, A. A.; Antia-Obong, O. E.	Urinary symptoms and blood pressure of children with Schistosoma haematobium infection in south-eastern Nigeria	Duplicate of another paper	1	1	1
2949	1995	el-Hawey, A. M. A.-R., A. H.; Agina, A. A.; Amer, M. M.; Hashem, Y. A.; Gomaa, A. A.; Abou el-Dahab, M. O.; Tolba, M. A.	Prevalence and morbidity of schistosomiasis among rural fishermen at two Egyptian villages (Gharbia Governorate)	Duplicate of another paper	1	1	1
2953	1995	Etard, J. F. A., M.; Dabo, A.	Age-acquired resistance and predisposition to reinfection with Schistosoma haematobium after treatment with praziquantel in Mali	Duplicate of another paper	1	1	1
2955	1995	Etard, J. F. A., M.; Dabo, A.	AGE-ACQUIRED RESISTANCE AND PREDISPOSITION TO REINFECTION WITH SCHISTOSOMA-HAEMATOBIUM AFTER TREATMENT WITH PRAZIQUANTEL IN MALI	Duplicate of another paper	1	1	1
2958	1995	Feldmeier, H. K., I.; Poggensee, G.	Female genital schistosomiasis: a neglected risk factor for the transmission of HIV?	Duplicate of another paper	1	1	1
2959	1995	Feldmeier, H. K., I.; Poggensee, G.	Female genital schistosomiasis: a neglected risk factor for the transmission of HIV?	Duplicate of another paper	1	1	1
2960	1995	Gbakima, A. A. S., F.	Intestinal parasitic infections among rural farming communities in eastern Sierra Leone	Duplicate of another paper	1	1	1
2964	1995	Gryseels, B. S., F.; Talla, I.; Polman, K.; Van Dam, G.; Sow, S.; Diaw, M.; Sturrock, R. F.; Decam, C.; Niang, M.; et al.,	Immuno-epidemiology of Schistosoma mansoni infections in a recently exposed community in Senegal	Duplicate of another paper	1	1	1
2965	1995	Gryseels, B. S., F.; Talla, I.; Polman, K.; Vandam, G.; Sow, S.; Diaw, M.; Sturrock, R. F.; Decam, C.; Niang, M.; Deelder, A. M.	IMMUNO-EPIDEMIOLOGY OF SCHISTOSOMA-MANSONI INFECTIONS IN A RECENTLY EXPOSED COMMUNITY IN SENEGAL	Duplicate of another paper	1	1	1
2968	1995	Haas, W. K., M.; Hutterer, E.; Wegner, M.; Haberl, B.	Finding and recognition of the snail intermediate hosts by 3 species of echinostome cercariae	Duplicate of another paper	1	1	1
2970	1995	Haas, W. K., M.; Hutterer, E.; Wegner, M.; Haberl, B.	FINDING AND RECOGNITION OF THE SNAIL INTERMEDIATE HOSTS BY 3 SPECIES OF ECHINOSTOME CERCARIAE	Duplicate of another paper	1	1	1
2971	1995	Haberl, B. K., M.; Fuchs, H.; Strobel, M.; Schmalfuss, G.; Haas, W.	Schistosoma mansoni and S. haematobium: miracidial host-finding behaviour is stimulated by macromolecules	Duplicate of another paper	1	1	1
2973	1995	Haberl, B. K., M.; Fuchs, H.; Strobel, M.; Schmalfuss, G.; Haas, W.	SCHISTOSOMA-MANSONI AND SCHISTOSOMA-HAEMATOBIUM - MIRACIDIAL HOST-FINDING BEHAVIOR IS STIMULATED BY MACROMOLECULES	Duplicate of another paper	1	1	1
2976	1995	Hilali, A. H. M. M., H.; Daffalla, A. A.; Wassila, M.; Christensen, N. O.	INFECTION AND TRANSMISSION PATTERN OF SCHISTOSOMA-MANSONI IN THE MANAGIL IRRIGATION SCHEME, SUDAN	Duplicate of another paper	1	1	1
2977	1995	Hilali, A. H. M., H.; Daffalla, A. A.; Wassila, M.; Christensen, N. O.	Infection and transmission pattern of Schistosoma mansoni in the Managil irrigation scheme, Sudan	Duplicate of another paper	1	1	1
2982	1995	Khalil, S. B. M., N. S.	Worm development in hamsters infected with unisex and cross-mated Schistosoma mansoni and Schistosoma haematobium	Duplicate of another paper	1	1	1
2984	1995	Khalil, S. B. M., N. S.	WORM DEVELOPMENT IN HAMSTERS INFECTED WITH UNISEX AND CROSS-MATED SCHISTOSOMA-MANSONI AND SCHISTOSOMA-HAEMATOBIUM	Duplicate of another paper	1	1	1
2986	1995	Kloos, H.	HUMAN-BEHAVIOR, HEALTH-EDUCATION AND SCHISTOSOMIASIS CONTROL - A REVIEW	Duplicate of another paper	1	1	1
2990	1995	Lawson, B. W. L. B., Q. D.; Taylor, M. G.	Higher levels of passive compared with active immunity in rats immunized with larval antigens of Schistosoma mansoni	Duplicate of another paper	1	1	1
2991	1995	Lawson, B. W. L. B., Q. D.; Taylor, M. G.	HIGHER LEVELS OF PASSIVE COMPARED WITH ACTIVE IMMUNITY IN RATS IMMUNIZED WITH LARVAL ANTIGENS OF SCHISTOSOMA-MANSONI	Duplicate of another paper	1	1	1
2993	1995	Lemmich, E. C., C.; Furu, P.; Jorstian, C. L.; Knudsen, A. D.; Olsen, C. E.; Salih, A.; Thilborg, S. T.	Molluscicidal saponins from Catunaregam nilotica	Duplicate of another paper	1	1	1
2995	1995	Lim, S. D. S., Y. L.; Chi, J. G.; Hong, S. T.; Lee, S. H.	Mansonian schistosomiasis in rectum--report of a case	Duplicate of another paper	1	1	1
3001	1995	Mirvish, S. S.	Role of N-nitroso compounds (NOC) and N-nitrosation in etiology of gastric, esophageal, nasopharyngeal and bladder cancer and contribution to cancer of known exposures to NOC	Duplicate of another paper	1	1	1
3003	1995	Mirvish, S. S.	ROLE OF N-NITROSO COMPOUNDS (NOC) AND N-NITROSATION IN ETIOLOGY OF GASTRIC, ESOPHAGEAL, NASOPHARYNGEAL AND BLADDER-CANCER AND CONTRIBUTION TO CANCER OF KNOWN EXPOSURES TO NOC	Duplicate of another paper	1	1	1
3006	1995	Mungomba, L. M. M., E. H.	Urban schistosomiasis in Lusaka, Zambia: a preliminary study	Duplicate of another paper	1	1	1
3007	1995	Mungomba, L. M. M., E. H.	Urban schistosomiasis in Lusaka, Zambia: A preliminary study	Duplicate of another paper	1	1	1
3008	1995	Muthami, L. N. K., M. N.; Kinoti, S. N.; Omondi, O.; Karama, M.; Karumba, P.; Kingori, F.; Kimani, S.	Pattern of Schistosoma mansoni infection after intervention in Mwea irrigation scheme in Kenya	Duplicate of another paper	1	1	1
3010	1995	Muthami, L. N. K., M. N.; Kinoti, S. N.; Omondi, O.; Karama, M.; Karumba, P.; Kingori, F.; Kimani, S.	PATTERN OF SCHISTOSOMA-MANSONI INFECTION AFTER INTERVENTION IN MWEA IRRIGATION SCHEME IN KENYA	Duplicate of another paper	1	1	1
3011	1995	Nabeeh, A. G., M.; Shaaban, A. A.; el-Baz, M.; el-Dosoky, I.; Ashamallah, A.; Ghoneim, M. A.	Orthotopic bladder substitutes: histopathologic risk factors	Duplicate of another paper	1	1	1
3014	1995	Nucci, M. P., R.; Pulcheri, W.; Spector, N.; Ferreira, S. B.; de Castro, M. B.; Noe, R.; de Oliveira, H. P.	Strongyloidiasis in patients with hematologic malignancies	Duplicate of another paper	1	1	1
3016	1995	Onuigbo, W. I. U., M. A.; Ezeome, E. R.	Urinary Bilharziasis among Nigerian school children: a study in the Agulu Lake Basin, Anambra State of Nigeria	Duplicate of another paper	1	1	1
3021	1995	Perrett, S. W., P. J.	AQUEOUS DEGRADATION OF ISOFLAVONOIDS IN AN EXTRACT OF MILLETTIA-THONNINGII (LEGUMINOSAE) WHICH IS LARVICIDAL TOWARDS SCHISTOSOMES	Duplicate of another paper	1	1	1
3024	1995	Quinti, I. R., E.; El Ghazzawi, E.; Divizia, M.; Sawaf, G.; Awad, S.; Pana, A.; Rocchi, G.	Seroprevalence of HIV and HCV infections in Alexandria, Egypt	Duplicate of another paper	1	1	1
3026	1995	Quinti, I. R., E.; ElGhazzawi, E.; Divizia, M.; Sawaf, G.; Awad, S.; Pana, A.; Rocchi, G.	Seroprevalence of HIV and HCV infections in Alexandria, Egypt	Duplicate of another paper	1	1	1
3027	1995	Rabello, A.	Acute human schistosomiasis mansoni	Duplicate of another paper	1	1	1
3029	1995	Rabello, A.	ACUTE HUMAN SCHISTOSOMIASIS-MANSONI	Duplicate of another paper	1	1	1
3031	1995	Rabello, A. L. T. G., M. M. A.; Dasilva, R. A. P.; Rocha, R. S.; Chaves, A.; Katz, N.	HUMORAL IMMUNE-RESPONSES IN ACUTE SCHISTOSOMIASIS-MANSONI - RELATION TO MORBIDITY	Duplicate of another paper	1	1	1
3032	1995	Rabello, A. L. T. G., M. M. A.; Pinto Da Silva, R. A.; Rocha, R. S.; Chaves, A.; Katz, N.	Humoral immune responses in acute schistosomiasis mansoni: Relation to morbidity	Duplicate of another paper	1	1	1
3035	1995	Rodrigues, R. N. M., C.; Teixeira Junior, M. A.; Cury, G. C.; Rocha, M. O.	Clinical-epidemiologic study of schistosomiasis mansoni in Ponte do Pasmado, a village in the municipality of Itinga, state of Minas Gerais, Brazil, 1992	Duplicate of another paper	1	1	1
3040	1995	Schutte, C. H. J. E., A. C.; Pammenter, M. D.; Cooppan, R. M.; Pretorius, S. J.; Joubert, P. H.; Gouws, E.; Jooste, P. L.; Badenhorst, C. J.; Joubert, J. J.	Epidemiology and control of schistosomiasis mansoni in communities living on the Cuando River floodplain of East Caprivi, Namibia	Duplicate of another paper	1	1	1
3041	1995	Schutte, C. H. J. E., A. C.; Pammenter, M. D.; Cooppan, R. M.; Pretorius, S. J.; Joubert, P. H.; Gouws, E.; Jooste, P. L.; Badenhourst, C. J.; Joubert, J. J.	Epidemiology and control of schistosomiasis mansoni in communities living on the Cuando River floodplain of East Caprivi, Namibia	Duplicate of another paper	1	1	1
3044	1995	Soares, M. S. B., M. G.; da Silva, C. L.; Pereira, J. B.; Moza, P. G.; Rey, L.; Calcado, M. S.; Lustoza, A.; Maspero, R.	Schistosomiasis in a low prevalence area: incomplete urbanization increasing risk of infection in Paracambi, RJ, Brazil	Duplicate of another paper	1	1	1
3045	1995	Soares, M. S. B., M. G.; da Silva, C. L.; Pereira, J. B.; Moza, P. G.; Rey, L.; Calcado, M. S.; Lustoza, A.; Maspero, R.	Schistosomiasis in a low prevalence area: incomplete urbanization increasing risk of infection in Paracambi, RJ, Brazil	Duplicate of another paper	1	1	1
3046	1995	Sturrock, R. F.	Current concepts of snail control	Duplicate of another paper	1	1	1
3048	1995	Sturrock, R. F.	CURRENT CONCEPTS OF SNAIL CONTROL	Duplicate of another paper	1	1	1
3049	1995	Takahashi, H. M., Y.; Awazawa, T.; Fujimaki, Y.; Aoki, Y.	Control of ciliary activities of Schistosoma mansoni miracidia using Triton-extracted parasites	Duplicate of another paper	1	1	1
3051	1995	Takahashi, H. M., Y.; Awazawa, T.; Fujimaki, Y.; Aoki, Y.	CONTROL OF CILIARY ACTIVITIES OF SCHISTOSOMA-MANSONI MIRACIDIA USING TRITON-EXTRACTED PARASITES	Duplicate of another paper	1	1	1
3053	1995	Taylor, M. B. B., P. J.; Van Rensburg, E. J.; Harris, B. N.; Bailey, I. W.; Grabow, W. O.	A serosurvey of water-borne pathogens amongst canoeists in South Africa	Duplicate of another paper	1	1	1
3054	1995	Taylor, M. B. B., P. J.; Vanrensburg, E. J.; Harris, B. N.; Bailey, I. W.; Grabow, W. O. K.	A SEROSURVEY OF WATER-BORNE PATHOGENS AMONGST CANOEISTS IN SOUTH-AFRICA	Duplicate of another paper	1	1	1
3055	1995	Taylor, M. P., G.; Kvalsvig, J. D.	Targeted chemotherapy for parasite infestations in rural black preschool children	Duplicate of another paper	1	1	1
3057	1995	Taylor, M. P., G.; Kvalsvig, J. D.	TARGETED CHEMOTHERAPY FOR PARASITE INFESTATIONS IN RURAL BLACK PRESCHOOL-CHILDREN	Duplicate of another paper	1	1	1
3059	1995	Thomas, J. D.	The snail hosts of schistosomiasis: some evolutionary and ecological perspectives in relation to control	Duplicate of another paper	1	1	1
3060	1995	Thomas, J. D.	The snail hosts of schistosomiasis: some evolutionary and ecological perspectives in relation to control	Duplicate of another paper	1	1	1
3063	1995	Victor, R.	Water-associated dermatitis in Oman	Duplicate of another paper	1	1	1
3064	1995	Visser, L. G. P., A. M.; Stuiver, P. C.	Outbreak of schistosomiasis among travelers returning from Mali, West Africa	Duplicate of another paper	1	1	1
3066	1995	Visser, L. G. P., A. M.; Stuiver, P. C.	OUTBREAK OF SCHISTOSOMIASIS AMONG TRAVELERS RETURNING FROM MALI, WEST-AFRICA	Duplicate of another paper	1	1	1
3070	1995	Xiao, S. S., Z.; Zhuo, S.; Wang, C.; Zhang, Z.; Chu, B.; Zheng, J.; Chen, M.	Field studies on preventive effect of artemether against infection with Schistosoma japonicum. [Chinese]	Duplicate of another paper	1	1	1
3071	1995	Yuan, H. C.	Schistosomiasis control in China	Duplicate of another paper	1	1	1
3073	1995	Yuan, H. C.	SCHISTOSOMIASIS CONTROL IN CHINA	Duplicate of another paper	1	1	1
3076	1996	Abd Allah, A. T. W., M. Q.; Thompson, S. N.	The effects of lead, cadmium, and mercury on the mortality and infectivity of Schistosoma mansoni cercariae	Duplicate of another paper	1	1	1
3079	1996	Akogun, O. B. A., M. K.	Human behaviour, water usage and schistosomiasis transmission in a small settlement near Yola, Nigeria	Duplicate of another paper	1	1	1
3081	1996	Akogun, O. B. A., M. K.	Human behaviour, water usage and schistosomiasis transmission in a small settlement near Yola, Nigeria	Duplicate of another paper	1	1	1
3083	1996	Akufongwe, P. F. D., D. A.; Michael, P. D.; Dajagat, P. D.; Arabs, W. L.	Urinary schistosomiasis in rural communities of some local government areas in Plateau State, Nigeria: A preliminary parasitological and malacological survey	Duplicate of another paper	1	1	1
3084	1996	Akufongwe, P. F. D., D. A.; Michael, R. D.; Dajagat, P. D.; Arabs, W. L.	Urinary schistosomiasis in rural communities of some Local Government Areas in Plateau State, Nigeria: A preliminary parasitological and malacological survey	Duplicate of another paper	1	1	1
3087	1996	Anwar, M. A., A. T.; Shebl, H.; Sakr, M. F.; Gawish, Y.	Risk factors in surgery of gastroduodenal ulcer disease in patients with schistosomal portal hypertension	Duplicate of another paper	1	1	1
3090	1996	Appleton, C. C. N., S. M.; Braack, L. E. O.; leSueur, D.	Schistosoma mansoni in migrants entering South Africa from Mocambique - A threat to public health in north-eastern KwaZulu-Natal?	Duplicate of another paper	1	1	1
3091	1996	Appleton, C. C. N., S. M.; Braack, L. E.; le Sueur, D.	Schistosoma mansoni in migrants entering South Africa from Mocambique--a threat to public health in north-eastern KwaZulu-Natal?	Duplicate of another paper	1	1	1
3093	1996	Attwood, S. W.	Changes in Neotricula beta-aperta population density following construction of the Pak Mun Dam in northeast Thailand, with implications for the transmission of schistosomiasis	Duplicate of another paper	1	1	1
3098	1996	Bogea, T. F., T. C.; Rotenberg, L.; Silva, H. S.; Pieri, O. S.	Circadian pattern of cercarial emergence in Schistosoma mansoni (Platyhelminthes: Digenea) from isolated Biomphalaria glabrata	Duplicate of another paper	1	1	1
3099	1996	Bogea, T. F., T. C.; Rotenberg, L.; Silva, H. S.; Pieri, O. S.	Circadian pattern of cercarial emergence in Schistosoma mansoni (Platyhelminthes:Digenea) from isolated Biomphalaria glabrata	Duplicate of another paper	1	1	1
3101	1996	Booth, M. G., H. L.; Li, Y.; Tanner, M.	The morbidity attributable to Schistosoma japonicum infection in 3 villages in Dongting Lake region, Hunan province, PR China	Duplicate of another paper	1	1	1
3102	1996	Booth, M. L., Y.; Tanner, M.	Helminth infections, morbidity indicators and schistosomiasis treatment history in three villages, Dongting Lake region, PR China	Duplicate of another paper	1	1	1
3105	1996	Butterworth, A. E. D., D. W.; Fulford, A. J. C.; Ouma, J. H.; Sturrock, R. F.	Immunity and morbidity in Schistosoma mansoni infection: Quantitative aspects	Duplicate of another paper	1	1	1
3106	1996	Butterworth, A. E. D., D. W.; Fulford, A. J.; Ouma, J. H.; Sturrock, R. F.	Immunity and morbidity in Schistosoma mansoni infection: quantitative aspects	Duplicate of another paper	1	1	1
3108	1996	Cetron, M. S. C., L.; Sullivan, J. J.; Pilcher, J.; Wilson, M.; Noh, J.; Tsang, V. C.; Hightower, A. W.; Addiss, D. G.	Schistosomiasis in Lake Malawi	Duplicate of another paper	1	1	1
3110	1996	Cetron, M. S. C., L.; Sullivan, J. J.; Pilcher, J.; Wilson, M.; Noh, J.; Tsang, V. C.; Hightower, A. W.; Addiss, D. G.	Schistosomiasis in Lake Malawi	Duplicate of another paper	1	1	1
3114	1996	Coura-Filho, P. R., R. S.; Lamartine Sda, S.; Farah, M. W.; de Resende, D. F.; Costa, J. O.; Katz, N.	Control of schistosomiasis mansoni in Ravena (Sabara, state of Minas Gerais, Brazil) through water supply and quadrennial treatments	Duplicate of another paper	1	1	1
3115	1996	Coura-Filho, P. R., R. S.; Lamartine, S. S.; Farah, M. W.; de Resende, D. F.; Costa, J. O.; Katz, N.	Control of schistosomiasis mansoni in Ravena (Sabara, state of Minas Gerais, Brazil) through water supply and quadrennial treatments	Duplicate of another paper	1	1	1
3116	1996	Dagnew, M.	Prevalence and intensity of S. mansoni infection along the shores of Lake Tana, Ethiopia	Duplicate of another paper	1	1	1
3119	1996	D'Andrea, P. S. H., C.; Cerqueira, R.; Rey, L.	Breeding of the water rat (Nectomys squamipes) in the laboratory	Duplicate of another paper	1	1	1
3120	1996	D'Andrea, P. S. H., C.; Cerqueira, R.; Rey, L.	Breeding of the water rat (Nectomys squamipes) in the laboratory	Duplicate of another paper	1	1	1
3126	1996	ElBassiouni, N. E. E., A. E.; ElKhayat, H. R.; Akl, M. M.; Omran, S. A.	Hyperfibrinolysis in hepatosplenic schistosomiasis	Duplicate of another paper	1	1	1
3128	1996	el-Sayed, N. M. G., P. J.; Rodier, G. R.; Wierzba, T. F.; Darwish, A.; Khashaba, S.; Arthur, R. R.	Seroprevalence survey of Egyptian tourism workers for hepatitis B virus, hepatitis C virus, human immunodeficiency virus, and Treponema pallidum infections: association of hepatitis C virus infections with specific regions of Egypt	Duplicate of another paper	1	1	1
3129	1996	El-Sayed, N. M. G., P. J.; Rodier, G. R.; Wierzba, T. F.; Darwish, A.; Khashaba, S.; Arthur, R. R.	Seroprevalence survey of Egyptian tourism workers for hepatitis B virus, hepatitis C virus, human immunodeficiency virus, and Treponema pallidum infections: Association of hepatitis C virus infections with specific regions of Egypt	Duplicate of another paper	1	1	1
3131	1996	Erko, B. G., T.; Gemeda, N.; Dessie, S.	Transmission of intestinal schistosomiasis in Addis Ababa, Ethiopia	Duplicate of another paper	1	1	1
3133	1996	Erko, B. G., T.; Gemeda, N.; Dessie, S.	Transmission of intestinal schistosomiasis in Addis Ababa, Ethiopia	Duplicate of another paper	1	1	1
3134	1996	Estambale, B. B.	Schistosomiasis control in the community	Duplicate of another paper	1	1	1
3136	1996	Firmo, J. O. A. L., E. Costa M. F.; Guerra, H. L.; Rocha, R. S.	Urban schistosomiasis: Morbidity, sociodemographic characteristics and water contact patterns predictive of infection	Duplicate of another paper	1	1	1
3137	1996	Firmo, J. O. L. C., M. F.; Guerra, H. L.; Rocha, R. S.	Urban schistosomiasis: morbidity, sociodemographic characteristics and water contact patterns predictive of infection	Duplicate of another paper	1	1	1
3139	1996	Fulford, A. J. C. O., J. H.; Kariuki, H. C.; Thiongo, F. W.; Klumpp, R.; Kloos, H.; Sturrock, R. F.; Butterworth, A. E.	Water contact observations in Kenyan communities endemic for schistosomiasis: Methodology and patterns of behaviour	Duplicate of another paper	1	1	1
3140	1996	Fulford, A. J. O., J. H.; Kariuki, H. C.; Thiongo, F. W.; Klumpp, R.; Kloos, H.; Sturrock, R. F.; Butterworth, A. E.	Water contact observations in Kenyan communities endemic for schistosomiasis: methodology and patterns of behaviour	Duplicate of another paper	1	1	1
3142	1996	Gbakima, A. A.	Saulea vitrea and low prevalence of schistosomiasis	Duplicate of another paper	1	1	1
3147	1996	Greer, G. J. T., P. B.; Takougang, I.; Monkiedje, A.	Field tests of a village-based mollusciciding programme for the control of snail hosts of human schistosomes in Cameroon	Duplicate of another paper	1	1	1
3149	1996	Greer, G. J. T., P. B.; Takougang, I.; Monkiedje, A.	Field tests of a village-based mollusciciding programme for the control of snail hosts of human schistosomes in Cameroon	Duplicate of another paper	1	1	1
3151	1996	Gyorkos, T. W. C., B.; Kokoskin, E.; Carabin, H.; Prouty, R.	A parasite prevalence survey in school-aged children in Guinea (1995). [French]; Enquete de prevalence parasitaire chez les enfants d'age scolaire en Guinee (1995)	Duplicate of another paper	1	1	1
3152	1996	Gyorkos, T. W. C., B.; Kokoskin, E.; Carabin, H.; Prouty, R.	Survey of parasitic prevalence in school-aged children in Guinea (1995). [French]; Enquete de prevalence parasitaire chez les enfants d'age scolaire en Guinee (1995)	Duplicate of another paper	1	1	1
3154	1996	Hammad, T. A. A.-W., M. F.; DeClaris, N.; El-Sahly, A.; El-Kady, N.; Strickland, G. T.	Comparative evaluation of the use of artificial neural networks for modelling the epidemiology of schistosomiasis mansoni	Duplicate of another paper	1	1	1
3155	1996	Hammad, T. A. A.-W., M. F.; DeClaris, N.; El-Sahly, A.; El-Kady, N.; Strickland, G. T.	Comparative evaluation of the use of artificial neural networks for modelling the epidemiology of schistosomiasis mansoni	Duplicate of another paper	1	1	1
3158	1996	Horak, P. W., J.; Mikes, L.; Kolarova, L.	The effect of Bacillus thuringiensis M-exotoxin on trematode cercariae	Duplicate of another paper	1	1	1
3159	1996	Ingram, P. J. A., D. C.; Irwin, S. T.	Experience with schistosomiasis in Northern Ireland	Duplicate of another paper	1	1	1
3163	1996	Jiang, Q. Z., S.; Yuan, H.; Liu, Z.; Zhao, G.; Brinkmann, U.	The effect of a combined approach to schistosomiasis control on the transmission of Schistosoma japonicum in Xingzi of Poyang Lake area, China	Duplicate of another paper	1	1	1
3166	1996	Jusot, J. F. S., P.; De Muynck, A.	The role of risk factors in the natural history of Schistosoma intercalatum bilharziosis. [French]; Historique des facteurs de risque de la bilharziose a Schistosoma intercalatum	Duplicate of another paper	1	1	1
3168	1996	Kabatereine, N. B. O.-A., E. I.; Lakwo, T. L.	Schistosoma mansoni along Lake Albert, Kibale District, Western Uganda	Duplicate of another paper	1	1	1
3170	1996	Kalbe, M. H., B.; Haas, W.	Schistosoma mansoni miracidial host-finding: species specificity of an Egyptian strain	Duplicate of another paper	1	1	1
3172	1996	Kalbe, M. H., B.; Haas, W.	Schistosoma mansoni miracidial host-finding: Species specificity of an Egyptian strain	Duplicate of another paper	1	1	1
3176	1996	Klutse, A. B., B.	Survival of Bulinus truncatus and Biomphalaria pfeifferi in sewer water purified in stabilization ponds in a subsaharan zone. [French]; Etude De La Survie De Bulinus Truncatus Et De Biomphalaria Pfeifferi Dans Les Eaux Usees Epurees Par Lagunage En Zone Soudano-Sahelienne	Duplicate of another paper	1	1	1
3178	1996	Kotb, M. M. S., A. E.; Hussein, H. M.; Khela, A. K.; Kandil, S. K.	Evaluation of the effectiveness of dipstick haematuria and proteinuria in screening Schistosoma haematobium infection among school children in upper Egypt	Duplicate of another paper	1	1	1
3185	1996	Liu, L. X. T. H., K.	Liver and intestinal flukes	Duplicate of another paper	1	1	1
3186	1996	Loffeld, R. J. B., J.; Blak, A. G.	Liverbiopsy because of Hbs Ag positive hepatitis revealing a non-suspected hepatic schistosomiasis. Implication for future therapy with recombinant alpha interferon?	Duplicate of another paper	1	1	1
3188	1996	Lohachit, C. S.-A., P.	Survival of beta and gamma races of Neotricula aperta snail intermediate hosts of Schistosoma mekongi in raw waters	Duplicate of another paper	1	1	1
3194	1996	Mahmoud, H. K.	Schistosomiasis as a predisposing factor to veno-occlusive disease of the liver following allogeneic bone marrow transplantation	Duplicate of another paper	1	1	1
3197	1996	Mohamed, M. K. H., M. H.; Massoud, A. A.; Rakhaa, M. M.; Shoeir, S.; Aoun, A. A.; Aboul Naser, M.	Study of the risk factors for viral hepatitis C infection among Egyptians applying for work abroad	Duplicate of another paper	1	1	1
3199	1996	Mohamed, M. K. R., M.; Shoeir, S.; Saber, M.	Viral hepatitis C infection among Egyptians the magnitude of the problem: epidemiological and laboratory approach	Duplicate of another paper	1	1	1
3201	1996	Muchiri, E. M. O., J. H.; King, C. H.	Dynamics and control of Schistosoma haematobium transmission in Kenya: an overview of the Msambweni Project	Duplicate of another paper	1	1	1
3203	1996	Muchiri, E. M. O., J. H.; King, C. H.	Dynamics and control of Schistosoma haematobium transmission in Kenya: An overview of the Msambweni project	Duplicate of another paper	1	1	1
3205	1996	Nixon, A. N., J.; Russell, G.; Robinson, R.	Schistosomiasis: a review of cases in Wellington 1993-4	Duplicate of another paper	1	1	1
3207	1996	Nixon, A. N., J.; Russell, G.; Robinson, R.	Schistosomiasis: A review of cases in Wellington 1993-4	Duplicate of another paper	1	1	1
3209	1996	Odongo-Aginya, E. I. D., M.; Lakwo, T. L.; Etyono, S.; Luyinda, L. B.; Roth, J.; Doehring, E.	Integrated control trial of schistosomiasis at Nakiwogo fishing village near Entebbe, Uganda	Duplicate of another paper	1	1	1
3210	1996	Odongo-Aginya, E. I. D., M.; Lakwo, T. L.; Etyono, S.; Luyinda, L. B.; Roth, J.; Doehring, E.	Integrated control trial of schistosomiasis at Nakiwogo fishing village near Entebbe, Uganda	Duplicate of another paper	1	1	1
3213	1996	Patz, J. A. E., P. R.; Burke, T. A.; Balbus, J. M.	Global climate change and emerging infectious diseases	Duplicate of another paper	1	1	1
3214	1996	Picquet, M. E., J. C.; Vercruysse, J.; Southgate, V. R.; Mbaye, A.; Sambou, B.; Niang, M.; Rollinson, D.	Royal Society of Tropical Medicine and Hygiene meeting at Manson House, London, 18 May 1995. The epidemiology of human schistosomiasis in the Senegal river basin	Duplicate of another paper	1	1	1
3216	1996	Picquet, M. E., J. C.; Vercruysse, J.; Southgate, V. R.; Mbaye, A.; Sambou, B.; Niang, M.; Rollinson, D.	The epidemiology of human schistosomiasis in the Senegal river basin	Duplicate of another paper	1	1	1
3219	1996	Schecter, A. J. L., L.; Ke, J.; Furst, P.; Furst, C.; Papke, O.	Pesticide application and increased dioxin body burden in male and female agricultural workers in China	Duplicate of another paper	1	1	1
3220	1996	Schecter, A. J. L., L.; Ke, J.; Furst, P.; Furst, C.; Papke, O.	Pesticide application and increased dioxin body burden in male and female agricultural workers in China	Duplicate of another paper	1	1	1
3222	1996	Schlemper Junior, B. R. F. N., J. A.; Thiago, P. T.; Bressan, C.; do Amarante, A. R.	Geographic distribution of planorbidae in Santa Catarina, Brazil. [Portuguese]; Distribuicao geografica de planorbideos em Santa Catarina, Brasil	Duplicate of another paper	1	1	1
3223	1996	Siziya, S. M., M.	Importance of schistosomiasis in the Isoka district of Zambia: a prerequisite for its control using community participation	Duplicate of another paper	1	1	1
3225	1996	Siziya, S. M., M.	Importance of schistosomiasis in the Isoka district of Zambia: A prerequisite for its control using community participation	Duplicate of another paper	1	1	1
3226	1996	Siziya, S. M., M.; Marufu, T.; Mudyarabikwa, O.	Diagnostic and cost comparisons of a questionnaire against a chemical reagent strip test in identifying high risk communities for Schistosoma haematobium infection in northern Zambia	Duplicate of another paper	1	1	1
3233	1996	Vasconcelos, E. G. F., S. T.; De Carvalho, T. M. U.; De Souza, W.; Kettlun, A. M.; Mancilla, M.; Valenzuela, M. A.; Verjovski-Almeida, S.	Partial purification and immunohistochemical localization of ATP diphosphohydrolase from Schistosoma mansoni: Immunological cross-reactivities with potato apyrase and Toxoplasma gondii nucleoside triphosphate hydrolase	Duplicate of another paper	1	1	1
3234	1996	Vasconcelos, E. G. F., S. T.; deCarvalho, T. M. U.; deSouza, W.; Kettlun, A. M.; Mancilla, M.; Valenzuela, M. A.; VerjovskiAlmeida, S.	Partial purification and immunohistochemical localization of ATP diphosphohydrolase from Schistosoma mansoni - Immunological cross-reactivities with potato apyrase and Toxoplasma gondii nucleoside triphosphate hydrolase	Duplicate of another paper	1	1	1
3236	1996	Woldemichael, T. K., A.	Newly identified endemic areas of Schistosomiasis mansoni in Tigray, northern Ethiopia	Duplicate of another paper	1	1	1
3237	1996	Woldemichael, T. K., A.	Newly identified endemic areas of Schistosomiasis mansoni in Tigray, northern Ethiopia	Duplicate of another paper	1	1	1
3239	1996	Woolhouse, M. E. J.	Mathematical models of transmission dynamics and control of schistosomiasis	Duplicate of another paper	1	1	1
3240	1996	Woolhouse, M. E. J.	Mathematical models of transmission dynamics and control of schistosomiasis	Duplicate of another paper	1	1	1
3243	1996	Xiao, S. S., Z.; Zhuo, S.; Wang, C.; Zhang, Z.; Chu, B.; Zhen, J.; Chen, M.	Field studies on the preventive effect of oral artemether against schistosomal infection	Duplicate of another paper	1	1	1
3244	1996	Xiao, S. S., Z.; Zhuo, S.; Wang, C.; Zhang, Z.; Chu, B.; Zhen, J.; Chen, M.	Field studies on the preventive effect of oral artemether against schistosomal infection	Duplicate of another paper	1	1	1
3245	1996	Yousif, F. H., N.; Ibrahim, A.; El-Bardicy, S.	Biomphalaria glabrata: a new threat for schistosomiasis transmission in Egypt	Duplicate of another paper	1	1	1
3247	1996	Yousif, F. R., M.; Ibrahim, A.; el Hommossany, K.; Shiff, C.	Cercariometry in the study of Schistosoma mansoni transmission in Egypt	Duplicate of another paper	1	1	1
3249	1996	Yousif, F. R., M.; Ibrahim, A.; El-Hommossany, K.; Shiff, C.	Filtration, centrifugation and mouse exposure for the detection of schistosome cercariae in water	Duplicate of another paper	1	1	1
3251	1996	Zaghloul, M. S.	Distant metastasis from bilharzial bladder cancer	Duplicate of another paper	1	1	1
3253	1996	Zaghloul, M. S.	Distant metastasis from bilharzial bladder cancer	Duplicate of another paper	1	1	1
3256	1997	Abdel-Rahman, M. S. e.-B., M. M.; el-Bahy, N. M.; Malone, J. B.	Development and validation of a satellites based geographic information system (GIS) model for epidemiology of Schistosoma risk assessment on snail level in Kafr El-Sheikh Governorate	Duplicate of another paper	1	1	1
3260	1997	Ahmed, A. H. R., R. M. R.	Laboratory assessment of the molluscicidal and cercaricidal activities of the Egyptian weed, Solanum nigrum L	Duplicate of another paper	1	1	1
3261	1997	Ahmed, A. H. R., R. M. R.	Laboratory assessment of the molluscicidal and cercaricidal activities of the Egyptian weed, Solanum nigrum L	Duplicate of another paper	1	1	1
3264	1997	Amazigo, U. O. A.-A., C. I.; Okeibunor, J. C.	Urinary schistosomiasis among school children in Nigeria: consequences of indigenous beliefs and water contact activities	Duplicate of another paper	1	1	1
3265	1997	Amazigo, U. O. A.-A., C. I.; Okeibunor, J. C.	Urinary schistosomiasis among school children in Nigeria: Consequences of indigenous beliefs and water contact activities	Duplicate of another paper	1	1	1
3266	1997	Amorim, M. N. R., A.; Contreras, R. L.; Katz, N.	Epidemiological characteristics of Schistosoma mansoni infection in rural and urban endemic areas of Minas Gerais, Brazil	Duplicate of another paper	1	1	1
3268	1997	Amorim, M. N. R., A.; Contreras, R. L.; Katz, N.	Epidemiological characteristics of Schistosoma mansoni infection in rural and urban endemic areas of Minas Gerais, Brazil	Duplicate of another paper	1	1	1
3270	1997	Angelico, M. R., E.; Gandin, C.; Fathy, M.; Profili, M. C.; Refai, W.; DeSantis, A.; Nagi, A.; Amin, G.; Capocaccia, L.; Callea, F.; Rapicetta, M.; Badr, G.; Rocchi, G.	Chronic liver disease in the Alexandria governorate, Egypt: Contribution of schistosomiasis and hepatitis virus infections	Duplicate of another paper	1	1	1
3273	1997	Bagalwa, M. B., B.	The distribution of freshwater molluscs the intermediate hosts of human schistosomas in Katan, south-Kivu. [French]; Distribution des mollusques dulcicoles hotes intermediairies des schistosomes humains a Katana, sud-Kivu	Duplicate of another paper	1	1	1
3277	1997	Bedwani, R. e.-K., F.; Renganathan, E.; Braga, C.; Abu Seif, H. H.; Abul Azm, T.; Zaki, A.; Franceschi, S.; Boffetta, P.; La Vecchia, C.	Epidemiology of bladder cancer in Alexandria, Egypt: tobacco smoking	Duplicate of another paper	1	1	1
3278	1997	Bedwani, R. E.-K., F.; Renganathan, E.; Braga, C.; Abu Seif, H. H.; Azm, T. A.; Zaki, A.; Franceschi, S.; Boffetta, P.; La Vecchia, C.	Epidemiology of bladder cancer in Alexandria, Egypt: Tobacco smoking	Duplicate of another paper	1	1	1
3280	1997	Boffetta, P.	Infection with Helicobacter pylori and parasites, social class and cancer	Duplicate of another paper	1	1	1
3282	1997	Bosompem, K. M. A., I.; Anyan, W. K.; Arishima, T.; Nkrumah, F. K.; Kojima, S.	A monoclonal antibody-based dipstick assay for diagnosis of urinary schistosomiasis	Duplicate of another paper	1	1	1
3284	1997	Bosompem, K. M. A., I.; Anyan, W. K.; Arishima, T.; Nkrumah, F. K.; Kojima, S.	A monoclonal antibody-based dipstick assay for diagnosis of urinary schistosomiasis	Duplicate of another paper	1	1	1
3287	1997	Clark, T. E. A., C. C.	The molluscicidal activity of Apodytes dimidiata E. Meyer ex Arn (Icacinaceae), Gardenia thunbergia L.f. (Rubiaceae) and Warburgia salutaris (Bertol. F.) Chiov. (Cannelaceae), three South African plants	Duplicate of another paper	1	1	1
3289	1997	Clark, T. E. A., C. C.	The molluscicidal activity of Apodytes dimidiata E. Meyer ex Arn (Icacinaceae), Gardenia thunbergia Lf (Rubiaceae) and Warburgia salutaris (Bertol F) Chiov (Cannelaceae), three South African plants	Duplicate of another paper	1	1	1
3290	1997	Clark, T. E. A., C. C.; Kvalsvig, J. D.	Schistosomiasis and the use of indigenous plant molluscicides: a rural South African perspective	Duplicate of another paper	1	1	1
3292	1997	Clark, T. E. A., C. C.; Kvalsvig, J. D.	Schistosomiasis and the use of indigenous plant molluscicides: A rural South African perspective	Duplicate of another paper	1	1	1
3295	1997	Coutinho, E. M. A., F. G.; Barbosa, C. S.; Domingues, A. L.; Melo, M. C.; Montenegro, S. M.; Lucena, M. A.; Romani, S. A.; Souza, W. V.; Coutinho, A. D.	Factors involved in Schistosoma mansoni infection in rural areas of northeast Brazil	Duplicate of another paper	1	1	1
3297	1997	Coutinho, E. M. A., F. G.; Barbosa, C. S.; Domingues, A. L.; Melo, M. C.; Montenegro, S. M.; Lucena, M. A.; Romani, S. A.; Souza, W. V.; Coutinho, A. D.	Factors involved in Schistosoma mansoni infection in rural areas of northeast Brazil	Duplicate of another paper	1	1	1
3298	1997	da Silva, A. A. C., R. N.; de Britto e Alves, M. T. e Alves M. T.; Coimbra, L. C.; Tonial, S. R.; Borges, D. P.	Water-contact patterns and risk factors for Schistosoma mansoni infection in a rural village of northeast Brazil	Duplicate of another paper	1	1	1
3301	1997	De Lorenzo, A. B., G.; Andreoli, A.; Kandil, S.; el-Hefni, S.; Brancati, A.	Assessment of body hydration in subjects with schistosomiasis	Duplicate of another paper	1	1	1
3303	1997	DeLorenzo, A. B., G.; Andreoli, A.; Kandil, S.; ElHefni, S.; Brancati, A.	Assessment of body hydration in subjects with schistosomiasis	Duplicate of another paper	1	1	1
3306	1997	el-Assal, F. M. S., N. M.; Soliman, G. N.; Mansour, N. S.	Infection of laboratory bred Biomphalaria alexandrina from Giza and Alexandria governorates with Schistosoma mansoni from Giza in relation to snail size and number of penetrated miracidia	Duplicate of another paper	1	1	1
3308	1997	elKatsha, S. W., S.	Schistosomiasis in two Nile delta villages: an anthropological perspective	Duplicate of another paper	1	1	1
3311	1997	el-Sayed, H. F. A., S. M.; Mehanna, S.; Winch, P. J.	The prevalence of hepatitis B and C infections among immigrants to a newly reclaimed area endemic for Schistosoma mansoni in Sinai, Egypt	Duplicate of another paper	1	1	1
3312	1997	El-Sayed, H. F. A., S. M.; Mehanna, S.; Winch, P. J.	The prevalence of hepatitis B and C infections among immigrants to a newly reclaimed area endemic for Schistosoma mansoni in Sinai, Egypt	Duplicate of another paper	1	1	1
3316	1997	Hamed, R. R. M., T. M.; El-Guindy, A. S.	Proteoglycans from adult worms of Schistosoma haematobium	Duplicate of another paper	1	1	1
3317	1997	Hamed, R. R. M., T. M.; El-Guindy, A. S.	Proteoglycans from adult worms of Schistosoma haematobium	Duplicate of another paper	1	1	1
3318	1997	Hammad, T. A. G., N. S.; Hussein, M. H.; Orieby, A.; Shawky, E.; Strickland, G. T.	Determinants of infection with schistosomiasis haematobia using logistic regression	Duplicate of another paper	1	1	1
3320	1997	Hammad, T. A. G., N. S.; Hussein, M. H.; Orieby, A.; Shawky, E.; Strickland, G. T.	Determinants of infection with schistosomiasis Haematobia using logistic regression	Duplicate of another paper	1	1	1
3322	1997	Hassoba, H. M. T., N. A.; el-Gohary, A. M.; Scheffel, C.; Jou, C.; Brackett, J.; Hunt, J.; Lou, S. C.; Wright, T. L.	Antibody to GBV-C second envelope glycoprotein (anti-GBV-C E2): is it a marker for immunity?	Duplicate of another paper	1	1	1
3323	1997	Hassoba, H. M. T., N. A.; El-Gohary, A. M.; Scheffel, C.; Jou, C.; Brackett, J.; Hunt, J.; Lou, S. C.; Wright, T. L.	Antibody to GBV-C second envelope glycoprotein (Anti-GBV-C E2): Is it a marker for immunity?	Duplicate of another paper	1	1	1
3324	1997	Hernandez, H. J. T., W. C.; Cordingley, J. S.; Brodeur, P. H.; Stadecker, M. J.	Differential antigen recognition by T cell populations from strains of mice developing polar forms of granulomatous inflammation in response to eggs of Schistosoma mansoni	Duplicate of another paper	1	1	1
3326	1997	Hernandez, H. J. T., W. C.; Cordingley, J. S.; Brodeur, P. H.; Stadecker, M. J.	Differential antigen recognition by T cell populations from strains of mice developing polar forms of granulomatous inflammation in response to eggs of Schistosoma mansoni	Duplicate of another paper	1	1	1
3328	1997	Hoffmann, H. K., M.; Esterre, P.; Ravaoalimalala, V. E.; Roth, J.; Thomas, A. K.; Roux, J.; Seitz, H. M.; Doehring, E.	In vivo and in vitro studies on the sonographical detection of Ascaris lumbricoides	Duplicate of another paper	1	1	1
3330	1997	Hoffmann, H. K., M.; Esterre, P.; Ravaoalimalala, V. E.; Roth, J.; Thomas, A. K.; Roux, J.; Seitz, H. M.; Doehring, E.	In vivo and in vitro studies on the sonographical detection of Ascaris lumbricoides	Duplicate of another paper	1	1	1
3331	1997	Hotez, P. J. Z., F.; Long-qi, X.; Ming-gang, C.; Shu-hua, X.; Shu-xian, L.; Blair, D.; McManus, D. P.; Davis, G. M.	Emerging and reemerging helminthiases and the public health of China	Duplicate of another paper	1	1	1
3334	1997	Houghton, P. J. O., O. A.; Adelusi, A.; Omogbai, E. K.; Sanderson, L.; Whitfield, P. J.	Control of water-borne parasitic diseases with natural products: the potential of Dialium guineense as a molluscicide	Duplicate of another paper	1	1	1
3335	1997	Hunter, J. M.	Bore holes and the vanishing of guinea worm disease in Ghana's upper region	Duplicate of another paper	1	1	1
3337	1997	Hunter, J. M.	Bore holes and the vanishing of guinea worm disease in Ghana's upper region	Duplicate of another paper	1	1	1
3339	1997	Itoh, A. N., A.; Katono, Y.; Usui, M.; Naruhashi, K.; Iida, R.; Hasegawa, T.; Nabeshima, T.	Effects of metrifonate on memory impairment and cholinergic dysfunction in rats	Duplicate of another paper	1	1	1
3341	1997	Itoh, A. N., A.; Katono, Y.; Usui, M.; Naruhashi, K.; Iida, R.; Hasegawa, T.; Nabeshima, T.	Effects of metrifonate on memory impairment and cholinergic dysfunction in rats	Duplicate of another paper	1	1	1
3343	1997	Jelinek, T. V. S., F.; Nothdurft, H. D.	Epidemiology and clinical manifestations of imported schistosomiasis. [German]; Epidemiologie und Klinik der importierten Schistosomiasis	Duplicate of another paper	1	1	1
3344	1997	Jelinek, T. v., F.; Nothdurft, H. D.	Epidemiology and clinical manifestations of imported schistosomiasis	Duplicate of another paper	1	1	1
3345	1997	Jiang, Z. Z., Q. S.; Wang, X. F.; Guan, L. Z.; Hua, H. Z.	Analysis of social factors and human behavior attributed to family distribution of schistosomiasis japonica cases	Duplicate of another paper	1	1	1
3348	1997	Johansson, S. L. C., S. M.	Epidemiology and etiology of bladder cancer	Duplicate of another paper	1	1	1
3351	1997	Karanja, D. M. S. C., D. G.; Nahlen, B. L.; Ouma, J. H.; Secor, W. E.	Studies on schistosomiasis in western Kenya .1. Evidence for immune-facilitated excretion of schistosome eggs from patients with Schistosoma mansoni and human immunodeficiency virus coinfections	Duplicate of another paper	1	1	1
3352	1997	Karanja, D. M. S. C., D. G.; Nahlen, B. L.; Ouma, J. H.; Secor, W. E.	Studies on schistosomiasis in western Kenya: I. Evidence for immune- facilitated excretion of schistosome eggs from patients with Schistosoma mansoni and human immunodeficiency virus coinfections	Duplicate of another paper	1	1	1
3355	1997	Kloos, H. F., A. J. C.; Butterworth, A. E.; Sturrock, R. F.; Ouma, J. H.; Kariuki, H. C.; Thiongo, F. W.; Dalton, P. R.; Klumpp, R. K.	Spatial patterns of human water contact and Schistosoma mansoni transmission and infection in four rural areas in Machakos District, Kenya	Duplicate of another paper	1	1	1
3356	1997	Kloos, H. F., A. J.; Butterworth, A. E.; Sturrock, R. F.; Ouma, J. H.; Kariuki, H. C.; Thiongo, F. W.; Dalton, P. R.; Klumpp, R. K.	Spatial patterns of human water contact and Schistosoma mansoni transmission and infection in four rural areas in Machakos District, Kenya	Duplicate of another paper	1	1	1
3362	1997	Li, Y. S. R., A. G. P.; Yu, D. B.; Li, Y.; Williams, G. M.; McManus, D. P.	An evaluation of Schistosoma japonicum infections in three villages in the Dongting lake region of China I. Prevalence, intensity and morbidity before the implementation of adequate control strategies	Duplicate of another paper	1	1	1
3363	1997	Li, Y. S. R., A. G.; Yu, D. B.; Li, Y.; Williams, G. M.; McManus, D. P.	An evaluation of Schistosoma japonicum infections in three villages in the Dongting lake region of China. I. Prevalence, intensity and morbidity before the implementation of adequate control strategies	Duplicate of another paper	1	1	1
3364	1997	Lin, D. Z., S.; Murakami, H.; Wu, Z.; Totsuya, T.; Gu, X.; Hu, G.; Chen, T.; Hu, F.; Fei, H.	Impact mass chemotherapy with praziquantel on schistosomiasis control in Fanhu village, People's Republic of China	Duplicate of another paper	1	1	1
3368	1997	Liu, S. Y. S., F.; Wink, M.; Jourdane, J.; Henning, R.; Li, Y. L.; Ruppel, A.	Anthraquinones in Rheum palmatum and Rumex dentatus (Polygonaceae), and phorbol esters in Jatropha curcas (Euphorbiaceae) with molluscicidal activity against the schistosome vector snails Oncomelania, Biomphalaria and Bulinus	Duplicate of another paper	1	1	1
3370	1997	Liu, S. Y. S., F.; Wink, M.; Jourdane, J.; Henning, R.; Li, Y. L.; Ruppel, A.	Anthraquinones in Rheum palmatum and Rumex dentatus (Polygonaceae), and phorbol esters in Jatropha curcas (Euphorbiaceae) with molluscicidal activity against the schistosome vector snails Oncomelania, Biomphalaria and Bulinus	Duplicate of another paper	1	1	1
3373	1997	Madwar, M. A. S., M. K.; Atta, M. A.; El Khashaab, T. H.; Mohamed, M. K.	A prospective study: prediction of the first variceal haemorrhage in schistosomal and non schistosomal liver disease	Duplicate of another paper	1	1	1
3376	1997	Magalhaes, L. A. Z.-M., E. M.; de Carvalho, J. F.	Observations on the miraxonal attraction exercised by sexually immature or adult Biomphalaria glabrata infected or not by Schistosoma mansoni	Duplicate of another paper	1	1	1
3377	1997	Magalhaes, L. A. Z.-M., E. M.; de Carvalho, J. F.	Observations on the miraxonal attraction exercised by sexually immature or adult Biomphalaria glabrata infected or not by Schistosoma mansoni	Duplicate of another paper	1	1	1
3380	1997	Mehanna, S. W., P. J.; Rizkalla, N. H.; el-Sayed, H. F.; Abaza, S. M.	Factors affecting knowledge of the symptoms of schistosomiasis in two rural areas near Ismailia, Egypt	Duplicate of another paper	1	1	1
3381	1997	Mendes, N. M. V., M. C.; Baptista, D. F.; Rocha, R. S.; Schall, V. T.	Evaluation of the molluscicidal properties of Euphorbia splendens var. hislopii (N.E.B.) latex: experimental test in an endemic area in the State of Minas Gerais, Brazil	Duplicate of another paper	1	1	1
3383	1997	Mendes, N. M. V., M. C.; Baptista, D. F.; Rocha, R. S.; Schall, V. T.	Evaluation of the molluscicidal properties of Euphorbia splendens var. hislopii (NEB) latex: Experimental test in an endemic area in the state of Minas Gerais, Brazil	Duplicate of another paper	1	1	1
3385	1997	Mouchet, J. C., P.	Impact of environmental changes on vector-bone diseases. [French]; Impact Des Transformations De L'environnement Sur Les Maladies a Transmission Vectorielle	Duplicate of another paper	1	1	1
3387	1997	Muhoho, N. D. K., T.; Kimura, E.; Migwi, D. K.; Mutua, W. R.; Kiliku, F. M.; Habe, S.; Aoki, Y.	Cercarial density in the river of an endemic area of schistosomiasis haematobia in Kenya	Duplicate of another paper	1	1	1
3389	1997	Muhoho, N. D. K., T.; Kimura, E.; Migwi, D. K.; Mutua, W. R.; Kiliku, F. M.; Habe, S.; Aoki, Y.	Cercarial density in the river of an endemic area of schistosomiasis haematobia in Kenya	Duplicate of another paper	1	1	1
3391	1997	Muller-Graf, C. D. M. C., D. A.; Packer, C.; Woolhouse, M. E. J.	Schistosoma mansoni infection in a natural population of olive baboons (Papio cynocephalus anubis) in Gombe Stream National Park, Tanzania	Duplicate of another paper	1	1	1
3392	1997	Muller-Graf, C. D. M. C., D. A.; Packer, C.; Woolhouse, M. E. J.	Schistosoma mansoni infection in a natural population olive baboons (Papio cynocephalus anubis) in Gombe Stream National Park, Tanzania	Duplicate of another paper	1	1	1
3397	1997	Nishimura, K. H., T. P.	Current views on geographic distribution and modes of infection of neurohelminthic diseases	Duplicate of another paper	1	1	1
3398	1997	Nishimura, K. H., T. P.	Current views on geographic distribution and modes of infection of neurohelminthic diseases	Duplicate of another paper	1	1	1
3400	1997	Noda, S. S., M.; Muhoho, N. D.; Sato, K.; Kiliku, F. B. M.; Gatika, S. M.; Waiyaki, P. G.; Aoki, Y.	Effect of piped water supply on human water contact patterns in a Schistosoma haematobium-endemic area in Coast Province, Kenya	Duplicate of another paper	1	1	1
3401	1997	Noda, S. S., M.; Muhoho, N. D.; Sato, K.; Kiliku, F. B.; Gatika, S. M.; Waiyaki, P. G.; Aoki, Y.	Effect of piped water supply on human water contact patterns in a Schistosoma haematobium-endemic area in Coast Province, Kenya	Duplicate of another paper	1	1	1
3402	1997	Ofoezie, I. E. A., S. O.	Water level regulation and control of schistosomiasis transmission: a case study in Oyan Reservoir, Ogun State, Nigeria	Duplicate of another paper	1	1	1
3404	1997	Ofoezie, I. E. A., S. O.	Water level regulation and control of schistosomiasis transmission: a case study in Oyan Reservoir, Ogun State, Nigeria	Duplicate of another paper	1	1	1
3406	1997	Owhashi, M. K., N.; Horii, Y.	Eosinophil chemotactic factor release from neutrophils induced by stimulation with Schistosoma japonicum eggs	Duplicate of another paper	1	1	1
3408	1997	Owhashi, M. K., N.; Horii, Y.	Eosinophil chemotactic factor release from neutrophils induced by stimulation with Schistosoma japonicum eggs	Duplicate of another paper	1	1	1
3410	1997	Parent, G. O., A.; Zagre, N. M.; Compaore, I.; Kambire, R.; Poda, J. N.	Large dams, health and nutrition in Africa: beyond the controversy. [French]; Grands barrages, sante et nutrition en Afrique: au-dela de la polemique	Duplicate of another paper	1	1	1
3411	1997	Parent, G. O., A.; Zagre, N. M.; Compaore, I.; Kambire, R.; Poda, J. N.	Large dams, health and nutrition in Africa: Beyond the controversy. [French]; Grands barrages, sante et nutrition en Afrique: Au-dela de la polemique	Duplicate of another paper	1	1	1
3413	1997	Platt, T. R. B., D. R.	Evolution of the schistosomes (Digenea: Schistosomatoidea): the origin of dioecy and colonization of the venous system	Duplicate of another paper	1	1	1
3415	1997	Platt, T. R. B., D. R.	Evolution of the schistosomes (Digenea: Schistosomatoidea): The origin of dioecy and colonization of the venous system	Duplicate of another paper	1	1	1
3417	1997	Saliba, E. K. T., M. R.; Kharabsheh, S.; Rahamneh, J.	Urinary schistosomiasis contracted from an irrigation pool in Ramah, the southern Jordan Valley, Jordan	Duplicate of another paper	1	1	1
3419	1997	Saliba, E. K. T., M. R.; Kharabsheh, S.; Rahamneh, J.	Urinary schistosomiasis contracted from an irrigation pool in Ramah, the southern Jordan Valley, Jordan	Duplicate of another paper	1	1	1
3421	1997	Sarquis, O. P., O. S.; dos Santos, J. A.	Effects of Bayluscide WP 70 on the survival and water-leaving behaviour of Biomphalaria straminea, snail host of schistosomiasis in northeast Brazil	Duplicate of another paper	1	1	1
3423	1997	Sarquis, O. P., O. S.; dosSantos, J. A. A.	Effects of Bayluscide WP 70(R) on the survival and water-leaving behaviour of Biomphalaria straminea, snail host of Schistosomiasis in northeast Brazil	Duplicate of another paper	1	1	1
3426	1997	Schlegel, L. P., J. P.; Petitjean-Roget, V.; Nadeau, Y.; Blateau, A.; Mansuy, J. M.	[Control of intestinal schistosomiasis in Martinique island]	Duplicate of another paper	1	1	1
3427	1997	Schlegel, L. P., J. P.; Petitjean-Roget, V.; Nadeau, Y.; Blateau, A.; Mansuy, J. M.	Control of intestinal schistosomiasis in Martinique island. [French]; Le controle de la schistosomose intestinale de l'ile de la Martinique	Duplicate of another paper	1	1	1
3428	1997	Shoukry, N. M. e.-A., F. M.; Soluman, G. N.; Mansour, N. S.	Susceptibility of three successive snail generations from positive and negative laboratory bred Biomphalaria alexandrina from different localities in Egypt to infection with Schistosoma mansoni from Giza	Duplicate of another paper	1	1	1
3430	1997	Shuxian, L. Y., H.; Guangchen, S.; Xing-song, L.; Yuxin, X.; McManus, D. P.	Anti-fecundity immunity to Schistosoma japonicum induced in Chinese water buffaloes (Bos buffelus) after vaccination with recombinant 26 kDa glutathione-S-transferase (reSjc26GST)	Duplicate of another paper	1	1	1
3433	1997	Southgate, V. R.	Schistosomiasis in the Senegal River Basin: before and after the construction of the dams at Diama, Senegal and Manantali, Mali and future prospects	Duplicate of another paper	1	1	1
3435	1997	Southgate, V. R.	Schistosomiasis in the Senegal river basin: Before and after the construction of the dams at Diama, Senegal and Manantali, Mali and future prospects	Duplicate of another paper	1	1	1
3438	1997	Suri, P. K. G., M.; Madikizela, M.; Petzke, M. M.; Bungiro, R. D., Jr.; Davies, S. J.; Chakraborty, B.; Nguyen, K. B.; McCray, J. W., Jr.; Knopf, P. M.	Evaluation of recombinant protein r140, a polypeptide segment of tegumental glycoprotein Sm25, as a defined antigen vaccine against Schistosoma mansoni	Duplicate of another paper	1	1	1
3439	1997	Suri, P. K. G., M.; Madikizela, M.; Petzke, M. M.; Bungiro, R. D.; Davies, S. J.; Chakraborty, B.; Nguyen, K. B.; McCray, J. W.; Knopf, P. M.	Evaluation of recombinant protein r140, a polypeptide segment of tegumental glycoprotein Sm25, as a defined antigen vaccine against Schistosoma mansoni	Duplicate of another paper	1	1	1
3440	1997	Talaat, M. M. e.-A., A. A.; Sayed, H. A.; Mekheimer, S.	Individual, household and behavioral risk factors of S haematobium infection in an Egyptian village in Giza Governorate	Duplicate of another paper	1	1	1
3445	1997	Urbani, C. T., A.; Hamed, A. O.; Albonico, M.; Kane, I.; Cheikna, D.; Hamed, N. O.; Montresor, A.; Savioli, L.	Intestinal parasitic infections and schistosomiasis in the valley of the Senegal river in the Islamic Republic of Mauritania. [French]; Parasitoses intestinales et schistosomiases dans la vallee du fleuve Senegal en Republique Islamique de Mauritanie	Duplicate of another paper	1	1	1
3446	1997	Utzinger, J. M., C.; Mez, K.; Tanner, M.	Evaluation of chemical and physical-morphological factors as potential determinants of Biomphalaria pfeifferi (Krauss, 1848) distribution	Duplicate of another paper	1	1	1
3448	1997	Utzinger, J. M., C.; Mez, K.; Tanner, M.	Evaluation of chemical and physical-morphological factors as potential determinants of Biomphalaria pfeifferi (Krauss, 1848) distribution	Duplicate of another paper	1	1	1
3451	1997	van der Sande, M. A. B., R.; Faal, H.; Banya, W. A.; Dolin, P.; Nyan, O. A.; Ceesay, S. M.; Walraven, G. E.; Johnson, G. J.; McAdam, K. P.	Nationwide prevalence study of hypertension and related non-communicable diseases in The Gambia	Duplicate of another paper	1	1	1
3452	1997	vanderSande, M. A. B. B., R.; Faal, H.; Banya, W. A. S.; Dolin, P.; Nyan, O. A.; Ceesay, S. M.; Walraven, G. E. L.; Johnson, G. J.; McAdam, Kpwj	Nationwide prevalence study of hypertension and related non-communicable diseases in The Gambia	Duplicate of another paper	1	1	1
3456	1997	Ye, X. P. F., Y. L.; Wu, Z. X.; Anderson, R. M.; Agnew, A.	The effects of temperature, light and water upon the hatching of the ova of Schistosoma japonicum	Duplicate of another paper	1	1	1
3458	1997	Zhang, Z. W., H.; Chen, S.; Hu, L.; Xie, Z.; Qiu, Y.; Su, C.; Cao, J.; Wu, Y.; Zhang, S.; Wu, G.	Isotypic antibody responses of a population in an endemic area of schistosomiasis japonica and their epidemiologic significance	Duplicate of another paper	1	1	1
3461	1997	Zheng, J. G., X.; Qiu, Z.; Hua, Z.	Transmission factors of schistosomiasis japonica in the mountainous regions with type of plateau canyon and plateau basin	Duplicate of another paper	1	1	1
3462	1997	Zheng, J. G., X.; Qiu, Z.; Hua, Z.	Transmission factors of schistosomiasis japonica in the mountainous regions with type of plateau canyon and plateau basin	Duplicate of another paper	1	1	1
3464	1997	Zheng, M. H. B., Z. C.; Wang, K. O.; Yang, H.; Xu, X. B.	Polychlorinated dibenzo-p-dioxins and dibenzofurans in lake sediments from Chinese schistosomiasis areas	Duplicate of another paper	1	1	1
3466	1997	Gao, M.	Continuing improvement in health quality of China's population	Duplicate of another paper	1	1	1
3467	1997	Gao, M.	Continuing improvement in health quality of China's population	Duplicate of another paper	1	1	1
3468	1998	Abaza, S. M. e.-S., H. F.; Rizkalla, N. H.; Mehanna, S.; Winch, P. J.	Rate of reinfection with S. mansoni following treatment in two newly reclaimed areas of Egypt	Duplicate of another paper	1	1	1
3471	1998	Abdel-Rahman, S. Z. A., W. A.; Abdel-Aal, W. E.; Mostafa, H. M.; Au, W. W.	GSTM1 and GSTT1 genes are potential risk modifiers for bladder cancer	Duplicate of another paper	1	1	1
3472	1998	Abu-Elyazeed, R. R. M., N. S.; Campbell, J. R.	The prevalence and intensity of Schistosoma mansoni infection among residents in two Egyptian villages, at two and twelve months post-treatment with 40 and 60 mg praziquantel per kg body weight at these two villages respectively	Duplicate of another paper	1	1	1
3475	1998	Alemayehu, T. Y.-e., Y.; Ghebreyesus, T. A.; Witten, K. H.; Bosman, A.; Teklehaimanot, A.	Malaria, schistosomiasis, and intestinal helminths in relation to microdams in Tigray, northern Ethiopia	Duplicate of another paper	1	1	1
3478	1998	Arbaji, A. A., Z. S.; Abbas, A. A.; al-Oran, R.; al-Kharabsheh, S.; al-Melhim, W. N.	New sites of Bulinus truncatus and indigenous cases of urinary schistosomiasis in Jordan	Duplicate of another paper	1	1	1
3481	1998	Attia, M. A.	Prevalence of hepatitis B and C in Egypt and Africa	Duplicate of another paper	1	1	1
3484	1998	Bagalwa, M. B., B.	Monthly variations in the level of infestation and the potential for transmission of Biomphalaria pfeifferi in 2 aquatic systems in Lwiro, Democratic Republic of Congo. [French]; Variations mensuelles du taux d'infestation et du potentiel de transmission de Biomphalaria pfeifferi dans deux systemes aquatiques a Lwiro Republique Democratique du Congo	Duplicate of another paper	1	1	1
3486	1998	Baithun, S. D., P.; Oliver, R. T. D.	Squamous change in bladder cancer and its relevance to understanding clonal evolution in development of bladder cancer	Duplicate of another paper	1	1	1
3487	1998	Barbosa, C. S.	Epidemiology and anthropology: an integrated approach dealing with bio-socio-cultural aspects as strategy for the control of endemic diseases	Duplicate of another paper	1	1	1
3492	1998	Beswick, V. B., J. L.; Kepes, F.; Neumann, J. M.; Sanson, A.; Garrigos, M.	Expression, purification, and characterization of Sss1p, an essential component of the yeast Sec61p protein translocation complex	Duplicate of another paper	1	1	1
3494	1998	Beswick, V. B., J. L.; Kepes, F.; Neumann, J. M.; Sanson, A.; Garrigos, M.	Expression, purification, and characterization of Sss1p, an essential component of the yeast Sec61p protein translocation complex	Duplicate of another paper	1	1	1
3495	1998	Birrie, H. B., F.; Erko, B.; Bezuneh, A.; Gemeda, N.	Investigation into the cercariacidal and miracidiacidal properties of Endod (Phytolacca dodecandra) berries (type 44)	Duplicate of another paper	1	1	1
3497	1998	Birrie, H. B., F.; Erko, B.; Bezuneh, A.; Gemeda, N.	Investigation into the cercariacidal and miracidiacidal properties of endod (Phytolacca dodecandra) berries (type 44)	Duplicate of another paper	1	1	1
3500	1998	Booth, M.	The application of attributable risk analysis in helminth epidemiology	Duplicate of another paper	1	1	1
3503	1998	Cadot, E. F., F.; Traore, S.; N'Guessan, N.; Hervouet, J. P.	[Geographic approach to urinary schistosomiasis in an average African town, Daloa (Ivory Coast)]	Duplicate of another paper	1	1	1
3504	1998	Cadot, E. F., F.; Traore, S.; N'Guessan, N.; Hervouet, J. P.	Geographic approach to urinary schistosomiasis in an average African town, Daloa (Ivory Coast). [French]; Approche geographique de la schistosomiase urinaire dans une ville moyenne africaine, Daloa (Cote d'Ivoire)	Duplicate of another paper	1	1	1
3507	1998	Campagne, G. P., J. N.; Garba, A.; Bremond, P.; Labbo, R.; Compaore, I.; Kambire, R.; Parent, G.; Chippaux, J. P.	Schistosomiasis risk in the region of the dam of Bagre, Burkina Faso. [French]; Le risque bilharzien dans la region du barrage de Bagre, Burkina Faso	Duplicate of another paper	1	1	1
3511	1998	Cerqueira, R. L. K., M.; Guimaraes, A. C.; Nakamura, P. M.; Ferraz, S. N.; Pinto, P. L.; de Andrade, H. F., Jr.	Santo Inacio revisited: protozoan diseases in an isolated village in northeastern Brazil after twenty years	Duplicate of another paper	1	1	1
3513	1998	Coura-Filho, P.	An alternative model for schistosomiasis control with active participation by the population through the Unified Health System (SUS) in Taquaracu de Minas (Minas Gerais, Brazil) from 1985 to 1995. [Portuguese]; Participacao popular no controle da esquistossomose atraves do Sistema Unico de Saude (SUS), em Taquaracu de Minas, (Minas Gerais, Brasil), entre 1985-1995: construcao de um modelo alterna…	Duplicate of another paper	1	1	1
3515	1998	Curtale, F. N., M.; El Wakeel, A.; Shamy, M. Y.; Behera Survey, Team	Anaemia and intestinal parasitic infections among school age children in Behera Governorate, Egypt	Duplicate of another paper	1	1	1
3516	1998	Curtate, F. N., M.; El Wakeel, A.; Shamy, M. Y.	Anaemia and intestinal parasitic infections among school age children in Behera Governorate, Egypt	Duplicate of another paper	1	1	1
3517	1998	Darwish, M. A. A., A. F.; El-Moeity, A. A.; Darwish, N. M.	Hepatitis G virus in Egyptians infected with other parenterally transmitted hepatitis viruses	Duplicate of another paper	1	1	1
3519	1998	Davis, N. E.	Population dynamics of and larval trematode interactions with Lymnaea tomentosa and the potential for biological control of schistosome dermatitis in Bremner Bay, Lake Wanaka, New Zealand	Duplicate of another paper	1	1	1
3521	1998	Davis, N. E.	Population dynamics of and larval trematode interactions with Lymnaea tomentosa and the potential for biological control of schistosome dermatitis in Bremner Bay, Lake Wanaka, New Zealand	Duplicate of another paper	1	1	1
3523	1998	De Cerqueira, R. L. K., M.; Guimaraes, A. C. D.; Nakamura, P. M.; Ferraz, S. N.; Pinto, P. L. S.; De Andrade, H. F.	Santo Inacio revisited: Protozoan diseases in an isolated village in northeastern Brazil after twenty years	Duplicate of another paper	1	1	1
3525	1998	De Clercq, D. S., M.; Behnke, J.; Gilbert, F.; Vercruysse, J.	The relationship between Schistosoma haematobium infection and school performance and attendance in Bamako, Mali	Duplicate of another paper	1	1	1
3527	1998	de Souza, C. P. L., L. C.; Jannotti-Passos, L. K.; Ferreira, S. S.; Guimaraes, C. T.; Vieira, I. B.; Mariani Junior, R.	Lymnic snails from the microregion of Belo Horizonte, Minas Gerais, Brazil with an emphasis on parasite disease vectors. [Portuguese]; Moluscos limnicos da microrregiao de Belo Horizonte, MG, com enfase nos vetores de parasitoses	Duplicate of another paper	1	1	1
3530	1998	Desgrippes, A. M., P.; Cortesse, A.; Cochand-Priollet, B.; Cariou, G.	Epidermoid carcinoma of the bladder. [French]; Carcinome epidermoide de la vessie	Duplicate of another paper	1	1	1
3534	1998	Elcuaz, R. A., M.; Ramirez, M.; Noguera, F. J.; Bolanos, M.; Quinones, I.; Lafarga, B.	Outbreak of schistosomiasis in a group of travellers from Burkina Fasso. [Spanish]; Brote de esquistosomiasis en un grupo de viajeros procedentes de Burkina Fasso	Duplicate of another paper	1	1	1
3535	1998	El-Garem, A. A.	Schistosomiasis	Duplicate of another paper	1	1	1
3537	1998	El-Garem, A. A.	Schistosomiasis	Duplicate of another paper	1	1	1
3539	1998	Faye, O. B., M.; N'Dir, O.; Gaye, O.; Ousmane, F.; Dieng, T.; Bah, I. B.; Dieng, Y.; Diallo, S.	Endemic parasitoses in the villages surrounding the Saloum fossil valley, Senegal. [French]; Endemies parasitaires dans les villages riverains de la vallee fossile du Saloum (Senegal)	Duplicate of another paper	1	1	1
3540	1998	Faye, O. N. D., B.; Correa, J.; Faye, O.; N'Dir, O.; Gaye, O.; Bah, I. B.; Dieng, T.; Dieng, Y.; Diallo, S.	[Evaluation of parasitic risks related to the revitalization of the Ferlo fossil valley (Senegal)]	Duplicate of another paper	1	1	1
3542	1998	Ferreira, H. S. C., E. M.; Nascimento, G. R.; Carvalho, M. C.	A long-term intake of a protein hydrolysate seems to increase the risk of encephalopathy in mice infected with Schistosoma mansoni	Duplicate of another paper	1	1	1
3545	1998	Gazzinelli, A. G., M. F.; Cadete, M. M.; Pena Filho, S.; Sa, I. R.; Kloos, H.	Sociocultural aspects of schistosomiasis mansoni in an endemic area in Minas Gerais, Brazil	Duplicate of another paper	1	1	1
3548	1998	Geissler, P. W. M., D.; Thiong'o, F.; Friis, H.	Geophagy as a risk factor for geohelminth infections: A longitudinal study of Kenyan primary schoolchildren	Duplicate of another paper	1	1	1
3549	1998	Geissler, P. W. M., D.; Thiong'o, F.; Friis, H.	Geophagy as a risk factor for geohelminth infections: a longitudinal study of Kenyan primary schoolchildren	Duplicate of another paper	1	1	1
3553	1998	Hamburger, J. H., Na; Xin, X. Y.; Ramzy, R. M.; Jourdane, J.; Ruppel, A.	A polymerase chain reaction assay for detecting snails infected with bilharzia parasites (Schistosoma mansoni) from very early prepatency	Duplicate of another paper	1	1	1
3554	1998	Hamburger, J. H., Na; Xu, Y. X.; Ramzy, R. M.; Jourdane, J.; Ruppel, A.	A polymerase chain reaction assay for detecting snails infected with Bilharzia parasites (Schistosoma mansoni) from very early prepatency	Duplicate of another paper	1	1	1
3556	1998	Hamburger, J. X., Y. X.; Ramzy, R. M.; Jourdane, J.; Ruppel, A.	Development and laboratory evaluation of a polymerase chain reaction for monitoring Schistosoma mansoni infestation of water	Duplicate of another paper	1	1	1
3557	1998	Hamburger, J. Y.-X., X.; Ramzy, R. M.; Jourdane, J.; Ruppel, A.	Development and laboratory evaluation of a polymerase chain reaction for monitoring Schistosoma mansoni infestation of water	Duplicate of another paper	1	1	1
3559	1998	Hoffman, J. I. W., J. P.; Ndamba, J.; Woolhouse, M. E. J.	Extensive genetic variation revealed in adjacent populations of the schistosome intermediate host Biomphalaria pfeifferi from a single river system	Duplicate of another paper	1	1	1
3560	1998	Hoffman, J. I. W., J. P.; Ndamba, J.; Woolhouse, M. E. J.	Extensive genetic variation revealed in adjacent populations of the schistosome intermediate host Biomphalaria pfeifferi from a single river system	Duplicate of another paper	1	1	1
3561	1998	Horak, P. K., L.; Dvorak, J.	Trichobilharzia regenti n. sp. (Schistosomatidae, Bilharziellinae), a new nasal schistosome from Europe	Duplicate of another paper	1	1	1
3563	1998	Horak, P. K., L.; Dvorak, J.	Trichobilharzia regenti n. sp. (Schistosomatidae, Bilharziellinae), a new nasal schistosome from Europe	Duplicate of another paper	1	1	1
3565	1998	Katz, N.	Schistosomiasis control in Brazil	Duplicate of another paper	1	1	1
3566	1998	Katz, N.	Schistosomiasis control in Brazil	Duplicate of another paper	1	1	1
3570	1998	Kloos, H. G., A.; Van Zuyle, P.	Microgeographical patterns of schistosomiasis and water contact behavior; examples from Africa and Brazil	Duplicate of another paper	1	1	1
3572	1998	Kloos, H. G., A.; Van Zuyle, P.	Microgeographical patterns of schistosomiasis and water contact behavior; Examples from Africa and Brazil	Duplicate of another paper	1	1	1
3574	1998	Klotz, F. H., P.; Mbaye, P. S.; Fall, F.; Thiam, M.; Cloatre, G.	Pulmonary manifestations of schistosomiasis. [French]; Les manifestations pulmonaires des schistosomiases	Duplicate of another paper	1	1	1
3577	1998	Kravitz, J. C., R.; Nyaphisi, M.; Mandel, R.; Petersen, E.	Schistosomiasis surveillance associated with the Lesotho Highlands Water Project	Duplicate of another paper	1	1	1
3579	1998	Kravitz, J. C., R.; Nyaphisi, M.; Mandel, R.; Petersen, E.	Schistosomiasis surveillance associated with the Lesotho Highlands Water Project	Duplicate of another paper	1	1	1
3582	1998	Lardans, V. D., C.	Snail control strategies for reduction of schistosomiasis transmission	Duplicate of another paper	1	1	1
3583	1998	Levy, D. A. B., M. S.; Craun, G. F.; Calderon, R. L.; Herwaldt, B. L.	Surveillance for waterborne-disease outbreaks--United States, 1995-1996	Duplicate of another paper	1	1	1
3586	1998	Li, C. M., C.; Gu, J.; Lu, W.	An epidemiological survey of schistosome cercarial dermatitis among the residents living along the banks of the Huaihe River system. [Chinese]	Duplicate of another paper	1	1	1
3587	1998	Li, Y. W., Y. L.	How Chinese scientists discovered qinghaosu (artemisinin) and developed its derivatives? What are the future perspectives?	Duplicate of another paper	1	1	1
3589	1998	Lima e Costa, M. F. R., R. S.; Firmo, J. O.; Guerra, H. L.; Passos, V. A.; Katz, N.	Questionnaires in the screening for Schistosoma mansoni infection: a study of socio demographic and water contact variables in four communities in Brazil	Duplicate of another paper	1	1	1
3591	1998	Lindblade, K. A.	The epidemiology of cercarial dermatitis and its association with limnological characteristics of a northern Michigan lake	Duplicate of another paper	1	1	1
3593	1998	Lindblade, K. A.	The epidemiology of cercarial dermatitis and its association with limnological characteristics of a northern Michigan lake	Duplicate of another paper	1	1	1
3594	1998	Liu, G. L., Z.; Ning, C.; Wang, C.; Han, J.	An observation on the mimic ecology of the oncomelania hupensis in three-Gorge-reservoir areas	Duplicate of another paper	1	1	1
3596	1998	Mafiana, C. F. B., Y. O.	Schistosoma haematobium infection in Abeokuta	Duplicate of another paper	1	1	1
3599	1998	Magnaval, J. F.	Additional information on the evolution of the prevalence of digestive parasitic diseases in Martinique Island (French West Indies)	Duplicate of another paper	1	1	1
3600	1998	Magnaval, J. F.	Complementary data on the development of intestinal parasitosis prevalence in Martinique. [French]; Donnees complementaires sur l'evolution de la prevalence des parasitoses intestinales a la Martinique	Duplicate of another paper	1	1	1
3602	1998	Maszle, D. R. W., P. G.; Johnson, R. C.; Spear, R. C.	Hydrological studies of schistosomiasis transport in Sichuan Province, China	Duplicate of another paper	1	1	1
3604	1998	Maszle, D. R. W., P. G.; Johnson, R. C.; Spear, R. C.	Hydrological studies of schistosomiasis transport in Sichuan Province, China	Duplicate of another paper	1	1	1
3606	1998	Medhat, A. S., M.; Bucci, K.; Mohamed, S.; Dief, A. D. E.; Badary, S.; Galal, H.; Nafeh, M.; King, C. L.	Increased interleukin-4 and interleukin-5 production in response to Schistosoma haematobium adult worm antigens correlates with lack of reinfection after treatment	Duplicate of another paper	1	1	1
3607	1998	Medhat, A. S., M.; Bucci, K.; Mohamed, S.; Dief, A. D.; Badary, S.; Galal, H.; Nafeh, M.; King, C. L.	Increased interleukin-4 and interleukin-5 production in response to Schistosoma haematobium adult worm antigens correlates with lack of reinfection after treatment	Duplicate of another paper	1	1	1
3609	1998	Michault, A.	Insularity and epidemic risks in Reunion. [French]; Insularite et risques epidemiques a La Reunion	Duplicate of another paper	1	1	1
3610	1998	Michault, A.	Insularity and the risks of epidemics in Reunion island	Duplicate of another paper	1	1	1
3616	1998	N'Goran, E. K. U., J.; Traore, M.; Lengeler, C.; Tanner, M.	Use of a questionnaire for quick identification of the principal foci of urinary bilharziasis in central Ivory Coast. [French]; Identification rapide par questionnaire des principaux foyers de bilharziose urinaire au centre de la Cote d'Ivoire	Duplicate of another paper	1	1	1
3618	1998	Nyame, A. K. D.-B., R.; Long, T. D.; Tsang, V. C. W.; Cummings, R. D.	Expression of Le(x) antigen in Schistosoma japonicum and S-haematobium and immune responses to Le(x) in infected animals: lack of Le(x) expression in other trematodes and nematodes	Duplicate of another paper	1	1	1
3619	1998	Nyame, A. K. D.-B., R.; Long, T. D.; Tsang, V. C.; Cummings, R. D.	Expression of Lex antigen in Schistosoma japonicum and S.haematobium and immune responses to Lex in infected animals: lack of Lex expression in other trematodes and nematodes	Duplicate of another paper	1	1	1
3620	1998	Nyame, A. K. D.-B., R.; Long, T. D.; Tsang, V. C.; Cummings, R. D.	Expression of Lex antigen in Schistosoma japonicum and S.haematobium and immune responses to Lex in infected animals: lack of Lex expression in other trematodes and nematodes	Duplicate of another paper	1	1	1
3622	1998	Ofoezie, J. E. C., N. O.; Madsen, H.	Water contact patterns and behavioural knowledge of schistosomiasis in south-west Nigeria	Duplicate of another paper	1	1	1
3624	1998	Ofoezie, J. E. C., N. O.; Madsen, H.	Water contact patterns and behavioural knowledge of schistosomiasis in south-west Nigeria	Duplicate of another paper	1	1	1
3627	1998	Ouma, J. H. F., A. J. C.; Kariuki, H. C.; Kimani, G.; Sturrock, R. F.; Muchemi, G.; Butterworth, A. E.; Dunne, D. W.	The development of Schistosomiasis mansoni in an immunologically naive immigrant population in Masongaleni, Kenya	Duplicate of another paper	1	1	1
3628	1998	Ouma, J. H. F., A. J.; Kariuki, H. C.; Kimani, G.; Sturrock, R. F.; Muchemi, G.; Butterworth, A. E.; Dunne, D. W.	The development of schistosomiasis mansoni in an immunologically naive immigrant population in Masongaleni, Kenya	Duplicate of another paper	1	1	1
3633	1998	Piacenza, L. R., R.; Goni, F.; Carmona, C.	CuZn superoxide dismutase activities from Fasciola hepatica	Duplicate of another paper	1	1	1
3635	1998	Piacenza, L. R., R.; Goni, F.; Carmona, C.	CuZn superoxide dismutase activities from Fasciola hepatica	Duplicate of another paper	1	1	1
3636	1998	Pieri, O. S. B., C. S.; Moza, P. G.	Schistosomiasis control based on repeated chemotherapy in a rural village of the sugar-cane zone in northeast Brazil	Duplicate of another paper	1	1	1
3638	1998	Pieri, O. S. B., C. S.; Moza, P. G.	Schistosomiasis control based on repeated chemotherapy in a rural village of the sugar-cane zone in northeast Brazil	Duplicate of another paper	1	1	1
3639	1998	Poggensee, G. K., I.; Saria, M.; Richter, J.; Krantz, I.; Feldmeier, H.	Schistosomiasis of the lower reproductive tract without egg excretion in urine	Duplicate of another paper	1	1	1
3641	1998	Poggensee, G. K., I.; Saria, M.; Righter, J.; Krantz, I.; Feldmeier, H.	Schistosomiasis of the lower reproductive tract without egg excretion in urine	Duplicate of another paper	1	1	1
3642	1998	Ribeiro, A. C. M. J., A.; D'Andrea, P. S.; Vieira, G. O.; Rey, L.	Susceptibility of Nectomys rattus (Pelzen, 1883) to experimental infection with Schistosoma mansoni (Sambon, 1907): a potential reservoir in Brazil	Duplicate of another paper	1	1	1
3644	1998	Ribeiro, A. C. M., A.; D'Andrea, P. S.; Vieira, G. O.; Rey, L.	Susceptibility of Nectomys rattus (Pelzen, 1883) to Experimental infection with Schistosoma mansoni (Sambon, 1907): a potential reservoir in Brazil	Duplicate of another paper	1	1	1
3648	1998	Ross, A. G. P. L., Y. S.; Booth, M.; Sleigh, A. C.; Williams, G. M.; McManus, D. P.	Five year impact of chemotherapy on morbidity attributable to Schistosoma japonicum infection in the Dongting Lake region	Duplicate of another paper	1	1	1
3650	1998	Ross, A. G. P. L., Y.; Booth, M.; Sleigh, A. C.; Williams, G. M.; McManus, D. P.	Five year impact of chemotherapy on morbidity attributable to Schistosoma japonicum infection in the Dongting Lake region	Duplicate of another paper	1	1	1
3652	1998	Ross, A. G. P. S., A. C.; Li, Y. S.; Williams, G. M.; Li, Y.; Waine, G. J.; Tang, G. T.; Forsyth, S. J.; McManus, D. P.	Epidemiological identification of Chinese individuals putatively susceptible or insusceptible to Schistosoma japonicum: a prelude to immunogenetic study of human resistance to Asian schistosomiasis	Duplicate of another paper	1	1	1
3654	1998	Ross, A. G. P. S., A. C.; Yuesheng, L.; Williams, G. M.; Waine, G. J.; Forsyth, S. J.; Yi, L.; Hartel, G. F.; McManus, D. P.	Measuring exposure to S. japonicum in China. II. Activity diaries, pathways to infection and immunological correlates	Duplicate of another paper	1	1	1
3655	1998	Ross, A. G. P. Y., L.; Sleigh, A. C.; Williams, G. M.; Hartel, G. F.; Forsyth, S. J.; Yi, L.; McManus, D. P.	Measuring exposure to S. japonicum in China. I. Activity diaries to assess water contact and comparison to other measures	Duplicate of another paper	1	1	1
3656	1998	Ross, A. G. S., A. C.; Li, Y. S.; Williams, G. M.; Li, Y.; Waine, G. J.; Tang, G. T.; Forsyth, S. J.; McManus, D. P.	Epidemiological identification of Chinese individuals putatively susceptible or insusceptible to Schistosoma japonicum: a prelude to immunogenetic study of human resistance to Asian schistosomiasis	Duplicate of another paper	1	1	1
3657	1998	Ross, A. G. S., A. C.; Yuesheng, L.; Williams, G. M.; Waine, G. J.; Forsyth, S. J.; Yi, L.; Hartel, G. F.; McManus, D. P.	Measuring exposure to S. japonicum in China. II. Activity diaries, pathways to infection and immunological correlates	Duplicate of another paper	1	1	1
3658	1998	Ross, A. G. Y., L.; Sleigh, A. C.; Williams, G. M.; Hartel, G. F.; Forsyth, S. J.; Yi, L.; McManus, D. P.	Measuring exposure to S. japonicum in China. I. Activity diaries to assess water contact and comparison to other measures	Duplicate of another paper	1	1	1
3664	1998	Sleigh, A. L., X.; Jackson, S.; Huang, K.	Eradication of schistosomiasis in Guangxi, China. Part 1: Setting, strategies, operations, and outcomes, 1953-92	Duplicate of another paper	1	1	1
3665	1998	Sleigh, A. L., X.; Jackson, S.; Huang, K.	Eradication of schistosomiasis in Guangxi, China. Part 1: Setting, strategies, operations, and outcomes, 1953-92	Duplicate of another paper	1	1	1
3666	1998	Sleigh, A. L., X.; Jackson, S.; Huang, K.	Eradication of schistosomiasis in Guangxi, China. Part 3. Community diagnosis of the worst-affected areas and maintenance strategies for the future	Duplicate of another paper	1	1	1
3667	1998	Sleigh, A. X., Li; Jackson, S.; Huang, K.	Eradication of schistosomiasis in Guangxi, China. Part 3. Community diagnosis of the worst-affected areas and maintenance strategies for the future	Duplicate of another paper	1	1	1
3669	1998	Song, Y. X., S.; Wu, W.; Zhang, S.; Xie, H.; Xu, X.; Hu, X.; Cui, Q.; Chen, M.; Zheng, J.	Preventive effect of artemether on schistosome infection	Duplicate of another paper	1	1	1
3670	1998	Song, Y. X., S.; Wu, W.; Zhang, S.; Xie, H.; Xu, X.; Hu, X.; Gui, Q.; Chen, M.; Zheng, J.	Preventive effect of artemether on schistosome infection	Duplicate of another paper	1	1	1
3677	1998	Wanas, M. Q. T., S. N.; Allah, A. T.	Effects of lead, mercury and cadmium on the extramolluscan larval stages of Schistosoma mansoni (Sambon)	Duplicate of another paper	1	1	1
3679	1998	Watts, S. K., K.; Bensefia, R.; Laamrani, H.; Gryseels, B.	The study of human behavior and schistosomiasis transmission in an irrigated area in Morocco	Duplicate of another paper	1	1	1
3681	1998	Watts, S. K., K.; Bensefia, R.; Laamrani, H.; Gryseels, B.	The study of human behavior and schistosomiasis transmission in an irrigated area in Morocco	Duplicate of another paper	1	1	1
3684	1998	Woolhouse, M. E. J. E., J. F.; Dietz, K.; Ndhlovu, P. D.; Chandiwana, S. K.	Heterogeneities in schistosome transmission dynamics and control	Duplicate of another paper	1	1	1
3685	1998	Woolhouse, M. E. J. E., J. F.; Dietz, K.; Ndhlovu, P. D.; Chandiwana, S. K.	Heterogeneities in schistosome transmission dynamics and control	Duplicate of another paper	1	1	1
3687	1998	Yousif, F. e.-E., M.; Abdel-Kader, A.; el-Din, A. S.; el-Hommossany, K.; Shiff, C.	Schistosomiasis in newly reclaimed areas in Egypt. 1-distribution and population seasonal fluctuation of intermediate host snails	Duplicate of another paper	1	1	1
3689	1998	Yousif, F. I., A.; Abdel Kader, A.; el-Bardicy, S.	Invasion of the Nile Valley in Egypt by a hybrid of Biomphalaria glabrata and Biomphalaria alexandrina, snail vectors of Schistosoma mansoni	Duplicate of another paper	1	1	1
3692	1998	Youssef, A. R. C., J. M.; Al Juburi, A. Z.; Cockett, A. T. K.	Schistosomiasis in Saudi Arabia, Egypt, and Iraq	Duplicate of another paper	1	1	1
3693	1998	Youssef, A. R. C., J. M.; Al Juburi, A. Z.; Cockett, A. T. K.	Schistosomiasis in Saudi Arabia, Egypt, and Iraq	Duplicate of another paper	1	1	1
3696	1998	Zhou, H. R., A. G. P.; Hartel, G. F.; Sleigh, A. C.; Williams, G. M.; McManus, D. P.; Luo, X. S.; He, Y.; Li, Y. S.	Diagnosis of schistosomiasis japonica in Chinese schoolchildren by administration of a questionnaire	Duplicate of another paper	1	1	1
3697	1998	Zhou, H. R., A. G.; Hartel, G. F.; Sleigh, A. C.; Williams, G. M.; McManus, D. P.; Luo, X. S.; He, Y.; Li, Y. S.	Diagnosis of schistosomiasis japonica in Chinese schoolchildren by administration of a questionnaire	Duplicate of another paper	1	1	1
3698	1998		An introduction of a nationwide sampling survey on schistosomiasis in China	Duplicate of another paper	1	1	1
3703	1998	Barlough, J.E.R., G. H.; Madigan, J. E.; Vredevoe, L. K.; Miller, P. E.; Rikihisa, Y.	Detection of Ehrlichia risticii, the agent of Potomac horse fever, in freshwater stream snails (Pleuroceridae: Juga spp.) from northern California	Duplicate of another paper	1	1	1
3707	1999	Agbo, K. S., Y. K.; Clocuh, F.; Dogba, M.	The prevalence of schistosomiasis in Togo. A cross-sectional study conducted in a school setting. [French]; Prevalence des schistosomoses au Togo. Etude transversale realisee en milieu scolaire	Duplicate of another paper	1	1	1
3709	1999	Alarcon de Noya, B. B., C.; Arteaga, C.; Cesari, I.; Noya, O.	The last fifteen years of schistosomiasis in Venezuela: features and evolution	Duplicate of another paper	1	1	1
3711	1999	Aryeetey, M. E. A., C.; Wagatsuma, Y.; Bentil, G.; Nkrumah, F. K.; Kojima, S.	Health education and community participation in the control of urinary schistosomiasis in Ghana	Duplicate of another paper	1	1	1
3713	1999	Aryeetey, M. E. A., C.; Wagatsuma, Y.; Bentil, G.; Nkrumah, F. K.; Kojima, S.	Health education and community participation in the control of urinary schistosomiasis in Ghana	Duplicate of another paper	1	1	1
3715	1999	Badawi, A. F. M., M. S.	Risk factors for hepatocellular carcinoma in Egypt: The role of hepatitis-B viral infection and schistosomiasis	Duplicate of another paper	1	1	1
3718	1999	Baluku, B. B., M.; Basabose, K.	Malacologic-schistosomal study of the refugee camps on the Plain of Ruzizi in the Democratic Republic of the Congo. [French]; Enquete malaco-schistosomique dans des camps de refugies situes dans la plaine de la Ruzizi en Republique Democratique du Congo	Duplicate of another paper	1	1	1
3721	1999	Bavia, M. E. H., L. F.; Malone, J. B.; Braud, D. H.; Shane, S. M.	Geographic information systems and the environmental risk of schistosomiasis in Bahia, Brazil	Duplicate of another paper	1	1	1
3723	1999	Becket, G. S., L. J.; Tan, M. Y.	Improvement of the in vitro dissolution of praziquantel by complexation with alpha-, beta- and gamma-cyclodextrins	Duplicate of another paper	1	1	1
3724	1999	Becket, G. S., L. J.; Tan, M. Y.	Improvement of the in vitro dissolution of praziquantel by complexation with alpha-, beta- and gamma-cyclodextrins	Duplicate of another paper	1	1	1
3727	1999	Boulanger, D. S., D.; Sidikou, F.; Capron, A.; Chippaux, J. P.; Sellin, B.	The oral route as a potential way of transmission of Schistosoma bovis in goats	Duplicate of another paper	1	1	1
3729	1999	Boulanger, D. S., D.; Sidikou, F.; Capron, A.; Chippaux, J. P.; Sellin, B.	The oral route as a potential way of transmission of Schistosoma bovis in goats	Duplicate of another paper	1	1	1
3732	1999	Bungiro, R. D. G., M.; Suri, P. K.; Knopf, P. M.	Interleukin-12 as an adjuvant for an antischistosome vaccine consisting of adult worm antigens: Protection of rats from cercarial challenge	Duplicate of another paper	1	1	1
3733	1999	Bungiro, R. D., Jr.; Goldberg, M.; Suri, P. K.; Knopf, P. M.	Interleukin-12 as an adjuvant for an antischistosome vaccine consisting of adult worm antigens: protection of rats from cercarial challenge	Duplicate of another paper	1	1	1
3736	1999	Cai, S. C., X.; Ni, C.; Liu, H.; Liu, B.; Zhang, J.; Yang, H.	A feasible and effective technique for the detection of Schistosoma japonicum cercaria-infested water	Duplicate of another paper	1	1	1
3737	1999	Cai, S. C., X.; Ni, C.; Liu, H.; Liu, B.; Zhang, J.; Yang, H.	A feasible and effective technique for the detection of Schistosoma japonicum cercaria-infested water	Duplicate of another paper	1	1	1
3738	1999	Carnevale, P. G., P.; Robert, V.; Fontenille, D.; Doannio, J.; Coosemans, M.; Mouchet, J.	Diversity of malaria in rice growing areas of the Afrotropical region	Duplicate of another paper	1	1	1
3740	1999	Carnevale, P. G., P.; Robert, V.; Fontenille, D.; Doannio, J.; Coosemans, M.; Mouchet, J.	Diversity of malaria in rice growing areas of the Afrotropical region	Duplicate of another paper	1	1	1
3741	1999	Cooke, G. S. L., A.; Gleeson, F. V.; Conlon, C. P.	Acute pulmonary schistosomiasis in travelers returning from Lake Malawi, sub-Saharan Africa	Duplicate of another paper	1	1	1
3748	1999	Divizia, M. G., R.; Stefanoni, M. L.; Renganathan, E.; El Ghazzawi, E.; Kader, O. A.; Gamil, F.; El Sawaf, G.; El Sherbini, E.; Saleh, E.; Degener, A. M.; Noce, A.; Zaratti, L.; Modesti, A.; Pana, A.	HAV and HEV infection in hospitalised hepatitis patients in Alexandria, Egypt	Duplicate of another paper	1	1	1
3750	1999	Divizia, M. G., R.; Stefanoni, M. L.; Renganathan, E.; El Ghazzawi, E.; Kader, O. A.; Gamil, F.; El Sawaf, G.; El Sherbini, E.; Saleh, E.; Degener, A. M.; Noce, A.; Zaratti, L.; Modesti, A.; Pana, A.	HAV and HEV infection in hospitalised hepatitis patients in Alexandria, Egypt	Duplicate of another paper	1	1	1
3753	1999	El-Gendy, S. D. O., A. M.; Al-Sherbiny, M. M.	Epidemiology and immunodiagnosis of schistosomiasis haematobium in low endemic area in Egypt	Duplicate of another paper	1	1	1
3755	1999	Ernould, J. C. B., K.; Sellin, B.	The impact of the local water-development programme on the abundance of the intermediate hosts of schistosomiasis in three villages of the Senegal River delta	Duplicate of another paper	1	1	1
3757	1999	Ernould, J. C. S., B.	The impact of the local water-development programme on the abundance of the intermediate hosts of schistosomiasis in three villages of the Senegal River delta	Duplicate of another paper	1	1	1
3759	1999	Ferreira, H. S. C., E. M.	Should nutrition be considered as a supplementary measure in schistosomiasis control?	Duplicate of another paper	1	1	1
3761	1999	Frieden, T. R. O., L.; McCord, C.; Nainan, O. V.; Workman, S.; Comer, G.; Lee, T. P.; Byun, K. S.; Patel, D.; Henning, K. J.	Chronic liver disease in central Harlem: The role of alcohol and viral hepatitis	Duplicate of another paper	1	1	1
3763	1999	Gao, J. Z., J.	Effect of water resource exploitation on endemicity of schistosomiasis. [Chinese]	Duplicate of another paper	1	1	1
3765	1999	Garba, A. C., G.; Poda, J. N.; Parent, G.; Kambire, R.; Chippaux, J. P.	Schistosomiasis in the region of Ziga (Burkina Faso) before the construction of a dam. [French]; Les schistosomoses dans la region de Ziga (Burkina Faso) avant la construction du barrage	Duplicate of another paper	1	1	1
3770	1999	Gray, G. C. K., E. N.; Rodier, G. R.; Myers, M. C.; Calamaio, C. A.; Gregory, M.; Nagi, M. A.; Kamal, K.; Botros, B. A.; Soliman, A. K.; Hassan, N. F.; Gregory, R.; Arunkumar, B. K.; Cope, A.; Hyams, K. C.	Remote village survey for agents causing hepatosplenic disease in the Republic of Yemen	Duplicate of another paper	1	1	1
3771	1999	Gray, G. C. K., E. N.; Rodier, G. R.; Myers, M. C.; Gregory, M.; Ahmed, M.; Botros, B. A. M.; Soliman, A. K.; Hassan, N. F.; Arunkumar, B. K.; Hyams, K. C.; Calamaio, C. A.; Kamal, K.; Gregory, R.; Cope, A.	Remote village survey for agents causing hepatosplenic disease in the Republic of Yemen	Duplicate of another paper	1	1	1
3772	1999	Gwatirisa, P. R. N., J.; Nyazema, N. Z.	The impact of health education on the knowledge, attitudes and practices of a rural community with regards to schistosomiasis control using a plant molluscicide, Phytolacca dodecandra	Duplicate of another paper	1	1	1
3774	1999	Halim, A. B. G., R. F.; Dash, S.; Gerber, M. A.	Effect of schistosomiasis and hepatitis on liver disease	Duplicate of another paper	1	1	1
3776	1999	Halim, A. B. G., R. F.; Dash, S.; Gerber, M. A.	Effect of schistosomiasis and hepatitis on liver disease	Duplicate of another paper	1	1	1
3777	1999	Hassan, E. O. e.-H., M.; el-Nahal, N.	The prevalence of anemia among clients of family planning clinics in Egypt	Duplicate of another paper	1	1	1
3779	1999	Hassan, E. O. E.-H., M.; El-Nahal, N.	The prevalence of anemia among clients of family planning clinics in Egypt	Duplicate of another paper	1	1	1
3780	1999	Hooker, C. W. B., P. J.	Cloning of a cDNA encoding SjIrV1, a Schistosoma japonicum calcium-binding protein similar to calnexin, and expression of the recombinant protein in Escherichia coli	Duplicate of another paper	1	1	1
3782	1999	Hooker, C. W. B., P. J.	Cloning of a cDNA encoding SjIrV1, a Schistosoma japonicum calcium-binding protein similar to calnexin, and expression of the recombinant protein in Escherichia coli	Duplicate of another paper	1	1	1
3786	1999	Inal, J. M.	Schistosoma TOR (trispanning orphan receptor), a novel, antigenic surface receptor of the blood-dwelling, Schistosoma parasite	Duplicate of another paper	1	1	1
3789	1999	Kabatereine, N. B. V., B. J.; Ouma, J. H.; Kemijumbi, J.; Butterworth, A. E.; Dunne, D. W.; Fulford, A. J. C.	Adult resistance to schistosomiasis mansoni: Age dependence of reinfection remains constant in communities with diverse exposure patterns	Duplicate of another paper	1	1	1
3790	1999	Kabatereine, N. B. V., J. B.; Ouma, J. H.; Kemijumbi, J.; Butterworth, A. E.; Dunne, D. W.; Fulford, A. J. C.	Adult resistance to schistosomiasis mansoni: age-dependence of reinfection remains constant in communities with diverse exposure patterns	Duplicate of another paper	1	1	1
3792	1999	Khalil, H. M. A. e. B., M. H.; Abd el Mawla, M. M.; Maklad, K. M.; Sharaf, S. A.; Saad, A. E.	Interleukin-4, immunoglobulin E and immunoglobulin A and resistance to re-infection with Schistosoma haematobium before and after chemotherapy	Duplicate of another paper	1	1	1
3796	1999	Koeck, J. L. M., C.; Tual, F.; Czarnecki, E.; Fabre, R.; Merle, C.; Montfort, F.; Jouvenin, N.; Cavallo, J. D.	Discovery of a focus of intestinal bilharziasis in te Republic of Djibouti. [French]; Decouverte d'un foyer de bilharziose intestinale en Republique de Djibouti	Duplicate of another paper	1	1	1
3802	1999	Li, Y. S. S., A. C.; Ross, A. G. P.; Li, Y.; Williams, G. M.; Forsyth, S. J.; Tanner, M.; McManus, D. P.	A 2-year prospective study in China provides epidemiological evidence for resistance in humans to re-infection with Schistosoma japonicum	Duplicate of another paper	1	1	1
3803	1999	Li, Y. S. S., A. C.; Ross, A. G.; Li, Y.; Williams, G. M.; Forsyth, S. J.; Tanner, M.; McManus, D. P.	A 2-year prospective study in China provides epidemiological evidence for resistance in humans to re-infection with Schistosoma japonicum	Duplicate of another paper	1	1	1
3805	1999	Lim, K. C. S., E.; Bahgat, M.; Bucks, D.; Guy, R.; Hinz, R. S.; Cullander, C.; McKerrow, J. H.	Blockage of skin invasion by schistosome cercariae by serine protease inhibitors	Duplicate of another paper	1	1	1
3806	1999	Lim, K. C. S., E.; Bahgat, M.; Bucks, D.; Richard, G.; Hinz, R. S.; Cullander, C.; McKerrow, J. H.	Blockage of skin invasion by schistosome cercariae by serine protease inhibitors	Duplicate of another paper	1	1	1
3809	1999	McManus, D. P.	The search for a vaccine against schistosomiasis - a difficult path but an achievable goal	Duplicate of another paper	1	1	1
3810	1999	McManus, D. P.	The search for a vaccine against schistosomiasis--a difficult path but an achievable goal	Duplicate of another paper	1	1	1
3812	1999	McManus, D. P. R., A. G.; Sleigh, A. C.; Williams, G. M.; Yang, W.; Li, Y. S.; Li, Y.; Acosta, L.; Waine, G. J.	Production of interleukin-10 by peripheral blood mononuclear cells from residents of a marshland area in China endemic for Schistosoma japonicum	Duplicate of another paper	1	1	1
3815	1999	Mostafa, M. H. S., S. A.; O'Connor, P. J.	Relationship between schistosomiasis and bladder cancer	Duplicate of another paper	1	1	1
3816	1999	Noureldin, M. S.	Oral immunization of mice against Schistosoma mansoni using drinking water from trays containing Biomphalaria alexandrina infected with Schistosoma mansoni	Duplicate of another paper	1	1	1
3819	1999	Okoli, E. I. O., A. B.	Urinary schistosomiasis among schoolchildren in Ibadan, an urban community in south-western Nigeria	Duplicate of another paper	1	1	1
3821	1999	Okoli, E. I. O., A. B.	Urinary schistosomiasis among schoolchildren in Ibadan, an urban community in south-western Nigeria	Duplicate of another paper	1	1	1
3823	1999	Oliveira-Filho, E. C. D.-C., R. R.; Paumgartten, F. J. R.	The influence of environmental factors on the molluscicidal activity of Euphorbia milii latex	Duplicate of another paper	1	1	1
3825	1999	Ollivier, G. B., L.; Cot, M.	Intestinal schistosomiasis from Schistosoma mansoni in Madagascar: extent and center of the endemic. [French]; La schistosomose intestinale a Schistosoma mansoni a Madagascar: extension et focalisation de l'endemie	Duplicate of another paper	1	1	1
3826	1999	Ollivier, G. B., L.; Cot, M.	Schistosomiasis due to Schistosoma mansoni in Madagascar: Spread and focal patterns	Duplicate of another paper	1	1	1
3828	1999	Racoosin, E. L. D., S. J.; Pearce, E. J.	Caveolae-like structures in the surface membrane of Schistosoma mansoni	Duplicate of another paper	1	1	1
3830	1999	Racoosin, E. L. D., S. J.; Pearce, E. J.	Caveolae-like structures in the surface membrane of Schistosoma mansoni	Duplicate of another paper	1	1	1
3834	1999	Shaw, D. J. V., J.; Picquet, M.; Sambou, B.; Ly, A.	The effect of different treatment regimens on the epidemiology of seasonally transmitted Schistosoma haematobium infections in four villages in the Senegal River Basin, Senegal	Duplicate of another paper	1	1	1
3836	1999	Shaw, D. J. V., J.; Picquet, M.; Sambou, B.; Ly, A.	The effect of different treatment regimens on the epidemiology of seasonally transmitted Schistosoma haematobium infections in four villages in the Senegal River Basin, Senegal	Duplicate of another paper	1	1	1
3840	1999	Subramanian, A. K. M., P.; Ouma, J. H.; Magak, P.; King, C. H.; Mahmoud, A. A.; King, C. L.	Long-term suppression of adult bladder morbidity and severe hydronephrosis following selective population chemotherapy for Schistosoma haematobium	Duplicate of another paper	1	1	1
3843	1999	Tao, X. Z., H.; Matanoski, G. M.	Mutagenic drinking water and risk of male esophageal cancer: a population-based case-control study	Duplicate of another paper	1	1	1
3844	1999	Tao, X. Z., H.; Matanoski, G. M.	Mutagenic drinking water and risk of male esophageal cancer: A population-based case-control study	Duplicate of another paper	1	1	1
3845	1999	Tarrab-Hazdai, R. T., L.; Silman, I.; Arnon, R.	Acetylcholinesterase from Schistosoma mansoni: interaction of globular species with heparin	Duplicate of another paper	1	1	1
3847	1999	Tarrab-Hazdai, R. T., L.; Silman, I.; Arnon, R.	Acetylcholinesterase from Schistosoma mansoni: interaction of globular species with heparin	Duplicate of another paper	1	1	1
3848	1999	Taylor, M. C., H. M.; Kvalsvig, J. D.; Jinabhai, C. C.; Reddy, P.	Helminth control as an entry point for health-promoting schools in KwaZulu-Natal	Duplicate of another paper	1	1	1
3850	1999	Taylor, M. C., H. M.; Kvalsvig, J. D.; Jinabhai, C. C.; Reddy, P.	Helminth control as an entry point for health-promoting schools in KwaZulu-Natal	Duplicate of another paper	1	1	1
3851	1999	Twfeek, G. M.	The potential use of N,N-diethyl-m-toluamide (DEET) as a prophylactic agent in the control of schistosomiasis	Duplicate of another paper	1	1	1
3853	1999	Useh, M. F. E., G. C.	Modification of behaviour and attitude in the control of schistosomiasis. 1. Observations on water-contact patterns and perception of infection	Duplicate of another paper	1	1	1
3855	1999	Useh, M. F. E., G. C.	Modification of behaviour and attitude in the control of schistosomiasis. 1. Observations on water-contact patterns and perceptron of infection	Duplicate of another paper	1	1	1
3857	1999	Van Lieshout, L. S., F. F.; Guisse, F.; Ferreira, S. T. M. F.; Polman, K.; Van Dam, G. J.; Diakhate, M.; Sow, S.; Deelder, A.; Gryseels, B.	The contribution of host-related factors to low cure rates of praziquantel for the treatment of Schistosoma mansoni in Senegal	Duplicate of another paper	1	1	1
3858	1999	Van Lieshout, L. S., F. F.; Guisse, F.; Ferreira, Stmf; Polman, K.; Van Dam, G. J.; Diakhate, M.; Sow, S.; Deelder, A.; Gryseels, B.	The contribution of host-related factors to low cure rates of praziquantel for the treatment of Schistosoma mansoni in Senegal	Duplicate of another paper	1	1	1
3863	1999	Xu, M. Z., S.; Li, S.; Wang, T.; Chen, J.; Ou, N.; Fang, G.; Wang, Q.; Li, J.; Zhang, X.	Field application of oral artesunate for preventing Schistosoma japonicum infection. [Chinese]	Duplicate of another paper	1	1	1
3864	1999	Xu, X. J. Y., X. X.; Dai, Y. H.; Yu, G. Y.; Chen, L. Y.; Su, Z. M.	Impact of environmental change and schistosomiasis transmission in the middle reaches of the Yangtze River following the Three Gorges construction project	Duplicate of another paper	1	1	1
3868	1999	Yousif, F. e.-E., M.; Abdel Kader, A.; el-Din, A. S.; el-Hommossany, K.; Shiff, C.	Schistosomiasis in newly reclaimed areas in Egypt. 2--Patterns of transmission	Duplicate of another paper	1	1	1
3870	1999	Yun, H. C. K., K. Y.; Park, S. Y.; Park, S. K.; Park, H.; Hwang, U. W.; Hong, K. M.; Ryu, J. S.; Min, D. Y.	Cloning of a cysteine proteinase gene from Acanthamoeba culbertsoni	Duplicate of another paper	1	1	1
3872	1999	Yun, H. C. K., K. Y.; Park, S. Y.; Park, S. K.; Park, H.; Hwang, U. W.; Hong, K. M.; Ryu, J. S.; Min, D. Y.	Cloning of a cysteine proteinase gene from Acanthamoeba culbertsoni	Duplicate of another paper	1	1	1
3875	1999	Zhang, Y. T., M. G.; McCrossan, M. V.; Bickle, Q. D.	Molecular cloning and characterization of a novel Schistosoma japonicum "irradiated vaccine-specific" antigen, Sj14-3-3	Duplicate of another paper	1	1	1
3876	1999	Zhang, Y. T., M. G.; McCrossan, M. V.; Bickle, Q. D.	Molecular cloning and characterization of a novel Schistosoma japonicum 'irradiated vaccine-specific' antigen, Sj14-3-3	Duplicate of another paper	1	1	1
3878	1999	Zhou, J. W., G. J.; Zeng, Q.; Zeng, X.; Yi, X.; McManus, D. P.	B-cell epitopes recognized by Chinese water buffaloes (Bos buffelus) on the 22 kDa tegumental membrane-associated antigen (Sj-22) of the Asiatic bloodfluke, Schistosoma japonicum	Duplicate of another paper	1	1	1
3879	1999	Zhou, J. W., G. J.; Zeng, Q.; Zeng, X.; Yi, X.; McManus, D. P.	B-cell epitopes recognized by Chinese water buffaloes (Bos buffelus) on the 22 kDa tegumental membrane-associated antigen (Sj-22) of the Asiatic bloodfluke, Schistosoma japonicum	Duplicate of another paper	1	1	1
3881	1999	Zhou, Y. X., D.; Zeng, G.	Preliminary observation on detection of Schistosoma japonicum cercariae in the water of marshland. [Chinese]	Duplicate of another paper	1	1	1
3882	2000	Abdel-Aziz, F. H., M.; Mohamed, M. K.; Abdel-Hamid, M.; Gamil, F.; Madkour, S.; Mikhail, N. N.; Thomas, D.; Fix, A. D.; Strickland, G. T.; Anwar, W.; Sallam, I.	Hepatitis C virus (HCV) infection in a community in the Nile Delta: population description and HCV prevalence	Duplicate of another paper	1	1	1
3884	2000	Abdel-Wahab, M. F. E., G.; Medhat, E.; Narooz, S.; Ramzy, I.; El-Boraey, Y.; Strickland, G. T.	The epidemiology of schistosomiasis in Egypt: Menofia Governorate	Duplicate of another paper	1	1	1
3886	2000	Abdel-Wahab, M. F. E., G.; Medhat, E.; Narooz, S.; Ramzy, I.; El-Boraey, Y.; Strickland, G. T.	The epidemiology of schistosomiasis in Egypt: Menofia Governorate	Duplicate of another paper	1	1	1
3887	2000	Abdel-Wahab, M. F. E., G.; Ramzy, I.; Narooz, S.; Medhat, E.; Ibrahim, M.; El-Boraey, Y.; Strickland, G. T.	The epidemiology of schistosomiasis in Egypt: Fayoum Governorate	Duplicate of another paper	1	1	1
3889	2000	Abdel-Wahab, M. F. E., G.; Ramzy, I.; Narooz, S.; Medhat, E.; Ibrahim, M.; El-Boraey, Y.; Strickland, G. T.	The epidemiology of schistosomiasis in Egypt: Fayoum Governorate	Duplicate of another paper	1	1	1
3890	2000	Abdul-Fattah, M. M. e.-G., A. E.; Hegab, M. H.; el Mohammed, F.; Kadry, Y. A.; el-Dessouky, M. I.; el-Gohary, F.	Diagnosis of early pre-patent schistosomiasis by cystatin capture enzyme-linked immunosorbent assay	Duplicate of another paper	1	1	1
3892	2000	Allam, A. F.	Evaluation of different means of control of snail intermediate host of Schistosoma mansoni	Duplicate of another paper	1	1	1
3894	2000	Aquino, R. T. C., P. P.; Catunda, S. M.; Araujo, M. F.; Ribeiro, M. C.; Taddeo, E. F.; Rolim, E. G.	Hepatitis B and C virus markers among patients with hepatosplenic mansonic schistosomiasis	Duplicate of another paper	1	1	1
3899	2000	Baluku, B. B., M.; Bisimwa, B.	Parasitologic survey of schistosomiasis due to Schistosoma mansoni in Katana, Democratic Republic of Congo. [French]; Enquete parasitologique sur la schistosomose a Schistosoma mansoni a Katana, Republique Democratique du Congo	Duplicate of another paper	1	1	1
3901	2000	Barber, K. E. M., G. M.; Loker, E. S.	PCR-RFLP analysis of the ITS2 region to identify Schistosoma haematobium and S. bovis from Kenya	Duplicate of another paper	1	1	1
3903	2000	Barber, K. E. M., G. M.; Loker, E. S.	PCR-RFLP analysis of the ITS2 region to identify Schistosoma haematobium and S-bovis from Kenya	Duplicate of another paper	1	1	1
3905	2000	Bartlett, A. B., M.; Marriott, C.; Whitfield, P. J.	The infection of human skin by schistosome cercariae: studies using Franz cells	Duplicate of another paper	1	1	1
3907	2000	Bartlett, A. B., M.; Marriott, C.; Whitfield, P. J.	The infection of human skin by schistosome cercariae: studies using Franz cells	Duplicate of another paper	1	1	1
3909	2000	Berns, D. S. R., B.	Emerging infectious diseases: a cause for concern	Duplicate of another paper	1	1	1
3913	2000	Brillet, P.	Overview of the geography of intestinal schistosomiasis in Brazil. [French]; Esquisse d'une geographie de la schistosomose intestinale au Bresil	Duplicate of another paper	1	1	1
3914	2000	Brillet, P.	Overview of the geography of intestinal schistosomiasis in Brazil. [French]; Esquisse d'une geographie de la schistosomose intestinale au Bresil	Duplicate of another paper	1	1	1
3918	2000	Chernin, J.	A call for collaboration	Duplicate of another paper	1	1	1
3920	2000	Chernin, J.	A call for collaboration [1]	Duplicate of another paper	1	1	1
3922	2000	Chippaux, J. P. G., A.; Boulanger, D.; Ernould, J. C.; Engels, D.	Reduced morbidity of schistosomiasis: report from an expert workshop on the control of schistosomiasis held at CERMES (15-18 February 2000, Niamey, Niger). [French]; Reduire la morbidite des schistosomoses: compte-rendu d'un atelier d'experts sur le controle des schistosomoses reunis au CERMES (15-18 fevrier 2000, Niamey, Niger)	Duplicate of another paper	1	1	1
3923	2000	Chitsulo, L. E., D.; Montresor, A.; Savioli, L.	The global status of schistosomiasis and its control	Duplicate of another paper	1	1	1
3925	2000	Chitsulo, L. E., D.; Montresor, A.; Savioli, L.	The global status of schistosomiasis and its control	Duplicate of another paper	1	1	1
3926	2000	Cohen, S. M. S., T.; Steineck, G.	Epidemiology and etiology of premalignant and malignant urothelial changes	Duplicate of another paper	1	1	1
3928	2000	Cohen, S. M. S., T.; Steineck, G.	Epidemiology and etiology of premalignant and malignant urothelial changes	Duplicate of another paper	1	1	1
3929	2000	Cohen, S. M. S., T.; Steineck, G.	Epidemiology and etiology of premalignant and malignant urothelial changes	Duplicate of another paper	1	1	1
3932	2000	Dabo, A. D., B.; Koita, O.; Diallo, M.; Kouriba, B.; Klinkert, M. Q.; Doumbia, S.; Doumbo, O.	Reinfection with Schistosoma haematobium and mansoni despite repeated praziquantel office treatment in Niger, Mali. [French]; Reinfections par Schistosoma haematobium et mansoni a l'office du Niger au Mali malgre la prise repetee de praziquantel	Duplicate of another paper	1	1	1
3934	2000	D'Andrea, P. S. M., L. S.; Gentile, R.; Cerqueira, R.; Maldonado Junior, A.; Rey, L.	The parasitism of Schistosoma mansoni (Digenea-Trematoda) in a naturally infected population of water rats, Nectomys squamipes (Rodentia-Sigmodontinae) in Brazil	Duplicate of another paper	1	1	1
3935	2000	D'Andrea, P. S. M., L. S.; Gentile, R.; Cerqueira, R.; Maldonado, A.; Rey, L.	The parasitism of Schistosoma mansoni (Digenea-Trematoda) in a naturally infected population of water rats, Nectomys squamipes (Rodentia-Sigmodontinae) in Brazil	Duplicate of another paper	1	1	1
3936	2000	Davis, A.	London School of Hygiene and Tropical Medicine Meeting at Keppel Street, London, 12 April 2000. The Professor Gerald Webbe Memorial Lecture: global control of schistosomiasis	Duplicate of another paper	1	1	1
3938	2000	Davis, A.	The professor Gerald Webbe memorial lecture: Global control of schistosomiasis	Duplicate of another paper	1	1	1
3941	2000	de Jesus, A. R. A., I.; Bacellar, O.; Magalhaes, A.; Pearce, E.; Harn, D.; Strand, M.; Carvalho, E. M.	Human immune responses to Schistosoma mansoni vaccine candidate antigens	Duplicate of another paper	1	1	1
3942	2000	el-Esnawy, N. A. A.-H., A. Z.	Seroprevalence of certain hepatitis viruses among Egyptian workers infected with schistosomiasis	Duplicate of another paper	1	1	1
3945	2000	El-Hawey, A. M. A., M. M.; Abdel-Rahman, A. H.; El-Ibiary, S. A.; Agina, A. M.; Abdel-Hafez, M. A.; Waheeb, A. A.; Hussein, M. H.; Strickland, G. T.	The epidemiology of schistosomiasis in Egypt: Gharbia Governorate	Duplicate of another paper	1	1	1
3947	2000	El-Hawey, A. M. A., M. M.; Abdel-Rahman, A. H.; El-Ibiary, S. A.; Agina, A. M.; Abdel-Hafez, M. A.; Waheeb, A. A.; Hussein, M. H.; Strickland, G. T.	The epidemiology of schistosomiasis in Egypt: Gharbia Governorate	Duplicate of another paper	1	1	1
3949	2000	El-Khoby, T. G., N.; Fenwick, A.; Barakat, R.; El-Hawey, A.; Nooman, Z.; Habib, M.; Abdel-Wahab, F.; Gabr, N. S.; Hammam, H. M.; Hussein, M. H.; Mikhail, N. N.; Cline, B. L.; Strickland, G. T.	The epidemiology of schistosomiasis in Egypt: summary findings in nine governorates	Duplicate of another paper	1	1	1
3950	2000	El-Khoby, T. G., N.; Fenwick, A.; Barakat, R.; El-Hawey, A.; Nooman, Z.; Habib, M.; Abdel-Wahab, F.; Gabr, N. S.; Hamman, H. M.; Hussein, M. H.; Mikhail, N. N. H.; Cline, B. L.; Strickland, G. T.	The epidemiology of schistosomiasis in Egypt: Summary findings in nine governorates	Duplicate of another paper	1	1	1
3951	2000	El-Khoby, T. H., M. H.; Galal, N.; Miller, F. D.	Epidemiology 1, 2, 3: origins, objectives, organization, and implementation	Duplicate of another paper	1	1	1
3953	2000	El-Khoby, T. H., M. H.; Galal, N.; Miller, F. D.	Epidemiology 1, 2, 3: Origins, objectives, organization, and implementation	Duplicate of another paper	1	1	1
3956	2000	Ernould, J. C. K., A. K.; Labbo, R.; Couret, D.; Chippaux, J. P.	Recent urban growth and urinary schistosomiasis in Niamey, Niger	Duplicate of another paper	1	1	1
3957	2000	Ernould, J. C. K., A.; Labbo, R.; Couret, D.; Chippaux, J. P.	Recent urban growth and urinary schistosomiasis in Niamey, Niger	Duplicate of another paper	1	1	1
3960	2000	Farah, I. O. M., P. W.; Kariuki, T. M.; Nyindo, M.; Blanton, R. E.; King, C. L.	Repeated exposure induces periportal fibrosis in Schistosoma mansoni-infected baboons: role of TGF-beta and IL-4	Duplicate of another paper	1	1	1
3961	2000	Farah, I. O. M., P. W.; Kariuki, T. M.; Nyindo, M.; Blanton, R. E.; King, C. L.	Repeated exposure induces periportal fibrosis in Schistosoma mansoni-infected baboons: Role of TGF-beta and IL-4	Duplicate of another paper	1	1	1
3963	2000	Frank, C. M., M. K.; Strickland, G. T.; Lavanchy, D.; Arthur, R. R.; Magder, L. S.; El Khoby, T.; Abdel-Wahab, Y.; Aly Ohn, E. S.; Anwar, W.; Sallam, I.	The role of parenteral antischistosomal therapy in the spread of hepatitis C virus in Egypt	Duplicate of another paper	1	1	1
3965	2000	Frank, C. M., M. K.; Strickland, G. T.; Lavanchy, D.; Arthur, R. R.; Magder, L. S.; El Khoby, T.; Abdel-Wahab, Y.; Ohn, E. A.; Anwar, W.; Sallam, I.	The role of parenteral antischistosomal therapy in the spread of hepatitis C virus in Egypt	Duplicate of another paper	1	1	1
3966	2000	Gabr, N. S. H., T. A.; Orieby, A.; Shawky, E.; Khattab, M. A.; Strickland, G. T.	The epidemiology of schistosomiasis in Egypt: Minya Governorate	Duplicate of another paper	1	1	1
3968	2000	Gabr, N. S. H., T. A.; Orieby, A.; Shawky, E.; Khattab, M. A.; Strickland, G. T.	The epidemiology of schistosomiasis in Egypt: Minya Governorate	Duplicate of another paper	1	1	1
3970	2000	Gazin, P. B., C. S.; Bouvy, M.; Audry, P.	Occurrence of snail vectors of schistosomiasis in a dam of the semi-arid region of Pernambuco State, Brazil. [Portuguese]; Registro de ocorrencia de vetores da esquistossomose mansonica em acude do Sertao de Pernambuco	Duplicate of another paper	1	1	1
3973	2000	Graczyk, T. K. S., C. J.	Recovery of avian schistosome cercariae from water using penetration stimulant matrix with an unsaturated fatty acid	Duplicate of another paper	1	1	1
3975	2000	Graczyk, T. K. S., C. J.	Recovery of avian Schistosome cercariae from water using penetration stimulant matrix with an unsaturated fatty acid	Duplicate of another paper	1	1	1
3976	2000	Guanghan, H. D., L.; Shaoji, Z.; Xiaojun, Z.; Zenghua, K.; Guojun, C.	The role of health education for schistosomiasis control in heavy endemic area of Poyang Lake region, People's Republic of China	Duplicate of another paper	1	1	1
3979	2000	Gujral, L. V., R. G.	Prevalence, risk behavior, and level of information on urinary schistosomiasis in primary school students from the Primeiro de Junho Health District, Maputo, Mozambique. [Portuguese]; Prevalencia, comportamentos de risco e niveis de informacao sobre a esquistossomose urinaria em escolares da Area de Saude 1 de Junho, na Cidade de Maputo, Mocambique	Duplicate of another paper	1	1	1
3980	2000	Haberl, B. K., M.; Spengler, Y.; Hertel, J.; Kalbe, M.; Haas, W.	Host-finding in Echinostoma caproni: miracidia and cercariae use different signals to identify the same snail species	Duplicate of another paper	1	1	1
3982	2000	Haberl, B. K., M.; Spengler, Y.; Hertel, J.; Kalbe, M.; Haas, W.	Host-finding in Echinostoma caproni: miracidia and cercariae use different signals to identify the same snail species	Duplicate of another paper	1	1	1
3983	2000	Habib, M. A. A., F.; Gamil, F.; Cline, B. L.	The epidemiology of schistosomiasis in Egypt: Qalyubia Governorate	Duplicate of another paper	1	1	1
3987	2000	Hammam, H. M. Z., A. H.; Moftah, F. M.; Abdel-Aty, M. A.; Hany, A. H.; El-Kady, A. Y.; Nasr, A. M.; Abd-El-Samie, A.; Qayed, M. H.; Mikhail, N. N.; Talaat, M.; Hussein, M. H.	The epidemiology of schistosomiasis in Egypt: Qena governorate	Duplicate of another paper	1	1	1
3988	2000	Haslam, S. M. C., G. C.; Morris, H. R.; Dell, A.	Structural characterization of the N-glycans of Dictyocaulus viviparus: discovery of the Lewis(x) structure in a nematode	Duplicate of another paper	1	1	1
3990	2000	Haslam, S. M. C., G. C.; Morris, H. R.; Dell, A.	Structural characterization of the N-glycans of Dictyocaulus viviparus: discovery of the Lewis(x) structure in a nematode	Duplicate of another paper	1	1	1
3994	2000	Hodder, S. L. M., A. A.; Sorenson, K.; Weinert, D. M.; Stein, R. L.; Ouma, J. H.; Koech, D.; King, C. H.	Predisposition to urinary tract epithelial metaplasia in Schistosoma haematobium infection	Duplicate of another paper	1	1	1
3998	2000	Hu, S. Y. L., J.; Wang, B.; Hu, Z. D.; Xiao, C. J.	The effect of artesunate in preventing the populations from Schistosoma japonicum infection during flood-control. [Chinese]	Duplicate of another paper	1	1	1
4002	2000	Jeanne, I.	Malaria and schistosomiasis: 2 examples using systems of geographical information and teledetection in Madagascar. [French]; Paludisme et schistosomose: deux exemples d'utilisation des systemes d'information geographique et de la teledetection a Madagascar	Duplicate of another paper	1	1	1
4003	2000	Jeanne, I.	Malaria and schistosomiasis: two examples using systems of geographical information and teledetection in Madagascar	Duplicate of another paper	1	1	1
4007	2000	Karanis, P.	Water and parasitic diseases. [German]; Wasser und parasitosen	Duplicate of another paper	1	1	1
4009	2000	Kassem, A. S. E.-N., A. A.; Massoud, M. N.; Abou El-Nazar, S. Y.; Sobhi, E. M.	Prevalence of hepatitis C virus (HCV) infection and its vertical transmission in Egyptian pregnant women and their newborns	Duplicate of another paper	1	1	1
4010	2000	Kassem, A. S. e.-N., A. A.; Massoud, M. N.; el-Nazar, S. Y.; Sobhi, E. M.	Prevalence of hepatitis C virus (HCV) infection and its vertical transmission in Egyptian pregnant women and their newborns	Duplicate of another paper	1	1	1
4011	2000	Kick, G. S., M.; Korting, H. C.	Late cutaneous schistosomiasis representing an isolated skin manifestation of schistosoma mansoni infection	Duplicate of another paper	1	1	1
4013	2000	Kick, G. S., M.; Korting, H. C.	Late cutaneous schistosomiasis representing an isolated skin manifestation of Schistosoma mansoni infection	Duplicate of another paper	1	1	1
4016	2000	Kornbluth, C. M. D., S.	Imaging of rickettsial, spirochetal, and parasitic infections	Duplicate of another paper	1	1	1
4018	2000	Laamrani, H. K., K.; Boelee, E.; Laghroubi, M. M.; Madsen, H.; Gryseels, B.	Evaluation of environmental methods to control snails in an irrigation system in Central Morocco	Duplicate of another paper	1	1	1
4020	2000	Laamrani, H. K., K.; Boelee, E.; Laghroubi, M. M.; Madsen, H.; Gryseels, B.	Evaluation of environmental methods to control snails in an irrigation system in Central Morocco	Duplicate of another paper	1	1	1
4023	2000	Lademann, M. B., G. D.; Reisinger, E. C.	Schistosomiasis and travel medicine	Duplicate of another paper	1	1	1
4026	2000	Li, Y. A., A.; Jones, M. K.; Yi, X.; McManus, D. P.	Immunogenicity and immunolocalization of the 22.6 kDa antigen of Schistosoma japonicum	Duplicate of another paper	1	1	1
4028	2000	Li, Y. S. A., A.; Jones, M. K.; Yi, X. Y.; McManus, D. P.	Immunogenicity and immunolocalization of the 22 center dot 6 kDa antigen of Schistosoma japonicum	Duplicate of another paper	1	1	1
4030	2000	Li, Y. S. S., A. C.; Ross, A. G. P.; Williams, G. M.; Tanner, M.; McManus, D. P.	Epidemiology of Schistosoma japonicum in China: morbidity and strategies for control in the Dongting Lake region	Duplicate of another paper	1	1	1
4032	2000	Li, Y. S. S., A. C.; Ross, A. G.; Williams, G. M.; Tanner, M.; McManus, D. P.	Epidemiology of Schistosoma japonicum in China: morbidity and strategies for control in the Dongting Lake region	Duplicate of another paper	1	1	1
4033	2000	Li, Y. S. S., A. C.; Ross, S. G. P.; Li, Y.; Williams, G. M.; Tanner, M.; McManus, D. P.	Two-year impact of praziquantel treatment for Schistosoma japonicum infection in China: re-infection, subclinical disease and fibrosis marker measurements	Duplicate of another paper	1	1	1
4035	2000	Li, Y. S., A. C.; Williams, G. M.; Ross, A. G.; Forsyth, S. J.; Tanner, M.; McManus, D. P.	Measuring exposure to Schistosoma japonicum in China. III. Activity diaries, snail and human infection, transmission ecology and options for control	Duplicate of another paper	1	1	1
4037	2000	Liu, Y. Y., H. C.; Lin, D. D.; Liu, Y. M.; Hu, F.; Zhao, G. M.; Jiang, Q. W.; Zhang, S. J.	Studies on risk factors for liver fibrosis of schistosomiasis japonica. [Chinese]	Duplicate of another paper	1	1	1
4043	2000	Molgaard, P. C., A.; Lemmich, E.; Furu, P.; Windberg, C.; Ingerslev, F.; Halling-Sorensen, B.	Biodegradability of the molluscicidal saponins of Phytolacca dodecandra	Duplicate of another paper	1	1	1
4045	2000	Molgaard, P. C., A.; Lemmich, E.; Furu, P.; Windberg, C.; Ingerslev, F.; Halling-Sorensen, B.	Biodegradability of the molluscicidal saponins of Phytolacca dodecandra	Duplicate of another paper	1	1	1
4047	2000	Nafeh, M. A. M., A.; Shehata, M.; Mikhail, N. N. H.; Swifee, Y.; Abdel-Hamid, M.; Watts, S.; Fix, A. D.; Strickland, G. T.; Anwar, W.; Sallam, I.	Hepatitis C in a community in Upper Egypt: I. Cross-sectional survey	Duplicate of another paper	1	1	1
4048	2000	Nafeh, M. A. M., A.; Shehata, M.; Mikhail, N. N.; Swifee, Y.; Abdel-Hamid, M.; Watts, S.; Fix, A. D.; Strickland, G. T.; Anwar, W.; Sallam, I.	Hepatitis C in a community in Upper Egypt: I. Cross-sectional survey	Duplicate of another paper	1	1	1
4050	2000	Ndlela, B. C., M. J.	A preliminary assessment of the potential of the Muschovy duck (Cairina maschata) as a biocontrol agent of schistosomiasis intermediate host snails	Duplicate of another paper	1	1	1
4052	2000	Nooman, Z. M. H., A. H.; Waheeb, Y.; Mishriky, A. M.; Ragheb, M.; Abu-Saif, A. N.; Abaza, S. M.; Serwah, A. A.; El-Gohary, A.; Saad, A.; El-Sayed, M.; Fouad, M.	The epidemiology of schistosomiasis in Egypt: Ismailia governorate	Duplicate of another paper	1	1	1
4054	2000	Nooman, Z. M. H., A. H.; Waheeb, Y.; Mishriky, A. M.; Ragheb, M.; Abu-Saif, A. N.; Abaza, S. M.; Serwah, A. A.; El-Gohary, A.; Saad, A.; El-Sayed, M.; Fouad, M.	The epidemiology of schistosomiasis in Egypt: Ismailia governorate	Duplicate of another paper	1	1	1
4058	2000	Olsen, A. N., J.; Friis, H.	The impact of iron supplementation on reinfection with intestinal helminths and Schistosoma mansoni in western Kenya	Duplicate of another paper	1	1	1
4060	2000	Patz, J. A. G., T. K.; Geller, N.; Vittor, A. Y.	Effects of environmental change on emerging parasitic diseases	Duplicate of another paper	1	1	1
4062	2000	Patz, J. A. G., T. K.; Geller, N.; Vittor, A. Y.	Effects of environmental change on emerging parasitic diseases	Duplicate of another paper	1	1	1
4064	2000	Perez, E. G., P.; Furtado, A.; Miranda, P.; Marques, N. M.; Silva, M. R.; Varela, R.	Intestinal parasite infections and schistosomiasis in a poor urban area, in townships of the sugar cane belt and in villages of the semi-arid area of North-East Brazil. [French]; Parasitoses intestinales et schistosomose en milieu urbain, en region littorale et en region semi-aride du Nord-Est du Bresil	Duplicate of another paper	1	1	1
4066	2000	Petzke, M. M. S., P. K.; Bungiro, R.; Goldberg, M.; Taylor, S. F.; Ranji, S.; Taylor, H.; McCray, J. W.; Knopf, P. M.	Schistosoma mansoni gene GP22 encodes the tegumental antigen sm25: (1) antibodies to a predicted B-cell epitope of Sm25 cross-react with other candidate vaccine worm antigens; (2) characterization of a recombinant product containing tandem-repeats of this peptide as a vaccine	Duplicate of another paper	1	1	1
4067	2000	Petzke, M. M. S., P. K.; Bungiro, R.; Goldberg, M.; Taylor, S. F.; Ranji, S.; Taylor, H.; McCray, J. W.; Knopf, P. M.	Schistosoma mansoni gene GP22 encodes the tegumental antigen Sm25: (1) antibodies to a predicted B-cell epitope of Sm25 cross-react with other candidate vaccine worm antigens; (2) characterization of a recombinant product containing tandem-repeats of this peptide as a vaccine	Duplicate of another paper	1	1	1
4069	2000	Phiri, K. W., C. J. M.; Graham, S. M.; Ssembatya-Lule, G.	Urban/rural differences in prevalence and risk factors for intestinal helminth infection in southern Malawi	Duplicate of another paper	1	1	1
4070	2000	Poggensee, G. K., I.; Kiwelu, I.; Feldmeier, H.	Screening of Tanzanian women of childbearing age for urinary schistosomiasis: validity of urine reagent strip readings and self-reported symptoms	Duplicate of another paper	1	1	1
4072	2000	Poggensee, G. K., I.; Kiwelu, I.; Feldmeier, H.	Screening of Tanzanian women of childbearing age for urinary schistosomiasis: validity of urine reagent strip readings and self-reported symptoms	Duplicate of another paper	1	1	1
4073	2000	Poggensee, G. K., I.; Weger, V.; Goppner, D.; Diedrich, T.; Krantz, I.; Feldmeier, H.	Female genital schistosomiasis of the lower genital tract: prevalence and disease-associated morbidity in northern Tanzania	Duplicate of another paper	1	1	1
4075	2000	Poggensee, G. K., I.; Weger, V.; Goppner, D.; Diedrich, T.; Krantz, I.; Feldmeier, H.	Female genital schistosomiasis of the lower genital tract: Prevalence and disease-associated morbidity in northern Tanzania	Duplicate of another paper	1	1	1
4079	2000	Raja'a, Y. A. A., H. M.; Abu Luhom, A. A.; Mohammed, A. S.; Albahr, M. H.; Ashaddadi, M. A.; Al Muflihi, A. N.	Schistosomes infection rate in relation to environmental factors in school children	Duplicate of another paper	1	1	1
4080	2000	Raja'a, Y. A. A., H. M.; Abu-Luhom, A. A.; Mohammed, A. B.; Albahr, M. H.; Ashaddadi, M. A.; Al Muflihi, A. N.	Schistosomes infection rate in relation to environmental factors in school children	Duplicate of another paper	1	1	1
4084	2000	Ripert, C.	Urinary schistosomiasis	Duplicate of another paper	1	1	1
4085	2000	Ripert, C.	Urinary schistosomiasis. [French]; Bilharziose urinaire	Duplicate of another paper	1	1	1
4088	2000	Ross, A. G. P. S., A. C.; Li, Y. S.; Williams, G. M.; Aligui, G. D. L.; McManus, D. P.	Is there immunity to Schistosoma japonicum?	Duplicate of another paper	1	1	1
4091	2000	Saad, A. S., N.	Discriminant analysis of free fatty acids of some Egyptian snails as a step for schistosomiasis control: new trends	Duplicate of another paper	1	1	1
4095	2000	Scrimgeour, E. M. D., A. S.	Schistosomiasis: clinical relevance to surgeons in Australasia and diagnostic update	Duplicate of another paper	1	1	1
4097	2000	Scrimgeour, E. M. D., A. S.	Schistosomiasis: Clinical relevance to surgeons in Australasia and diagnostic update	Duplicate of another paper	1	1	1
4099	2000	Skelly, P. J. S., C. B.	Induction cues for tegument formation during the transformation of Schistosoma mansoni cercariae	Duplicate of another paper	1	1	1
4101	2000	Skelly, P. J. S., C. B.	Induction cues for tegument formation during the transformation of Schistosoma mansoni cercariae	Duplicate of another paper	1	1	1
4102	2000	Sleigh, A. C. W., G. M.; Ross, A. G. P.; Li, Y.; Forsyth, S. J.; Tanner, M.; McManus, D. P.	Measuring exposure to Schistosoma japonicum in China. III. Activity diaries, snail and human infection, transmission ecology and options for control	Duplicate of another paper	1	1	1
4106	2000	Uchoa, E. B., S. M.; Firmo, J. O. A.; Guerra, H. L.; Pimenta, F. G.; Costa, Mffle	The control of schistosomiasis in Brazil: an ethno-epidemiological study of the effectiveness of a community mobilization program for health education	Duplicate of another paper	1	1	1
4107	2000	Uchoa, E. B., S. M.; Firmo, J. O.; Guerra, H. L.; Pimenta, F. G., Jr.; Lima e Costa, M. F.	The control of schistosomiasis in Brazil: an ethnoepidemiological study of the effectiveness of a community mobilization program for health education	Duplicate of another paper	1	1	1
4108	2000	Ugbomoiko, U. S.	The prevalence, incidence and distribution of human urinary schistosomiasis in Edo State, Nigeria	Duplicate of another paper	1	1	1
4111	2000	Utzinger, J. N. G., E. K.; Tanner, M.; Lengeler, C.	Simple anamnestic questions and recalled water-contact patterns for self-diagnosis of Schistosoma mansoni infection among schoolchildren in western Cote d'Ivoire	Duplicate of another paper	1	1	1
4113	2000	Utzinger, J. N. G., E. K.; Tanner, M.; Lengeler, C.	Simple anamnestic questions and recalled water-contact patterns for self-diagnosis of Schistosoma mansoni infection among schoolchildren in western Cote d'Ivoire	Duplicate of another paper	1	1	1
4114	2000	Utzinger, J. T., M.	Microhabitat preferences of Biomphalaria pfeifferi and Lymnaea natalensis in a natural and a man-made habitat in southeastern Tanzania	Duplicate of another paper	1	1	1
4116	2000	Utzinger, J. T., M.	Microhabitat preferences of Biomphalaria pfeifferi and Lymnaea natalensis in a natural and a man-made habitat in southeastern Tanzania	Duplicate of another paper	1	1	1
4120	2000	Woolhouse, M. E. J. M., F.; Ndhlovu, P. D.; Chandiwana, S. K.; Hagan, P.	Exposure, infection and immune responses to Schistosoma haematobium in young children	Duplicate of another paper	1	1	1
4121	2000	Woolhouse, M. E. M., F.; Ndhlovu, P. D.; Chandiwana, S. K.; Hagan, P.	Exposure, infection and immune responses to Schistosoma haematobium in young children	Duplicate of another paper	1	1	1
4122	2000	Ximenes, R. A. S., B.; Smith, P. G.; Guimaraes Neto, L.	Migration and urban schistosomiasis. The case of Sao Lourenco da Mata, northeast of Brazil	Duplicate of another paper	1	1	1
4124	2000	Xu, X. J. W., F. H.; Yang, X. X.; Dai, Y. H.; Yu, G. Y.; Chen, L. Y.; Su, Z. M.	Possible effects of the Three Gorges dam on the transmission of Schistosoma japonicum on the Jiang Han plain, China	Duplicate of another paper	1	1	1
4126	2000	Xu, X. J. W., F. H.; Yang, X. X.; Dai, Y. H.; Yu, G. Y.; Chen, L. Y.; Su, Z. M.	Possible effects of the Three Gorges dam on the transmission of Schistosoma japonicum on the Jiang Han plain, China	Duplicate of another paper	1	1	1
4128	2000	Yuan, L. M., L.; Tempongko, M. S.; Wei, W.; Aiguo, P.	The impact of educational videotapes on water contact behaviour of primary school students in the Dongting Lakes region, China	Duplicate of another paper	1	1	1
4129	2000	Yuan, L. P. M., L.; Tempongko, M. S. B.; Wei, W. Y.; Aiguo, P.	The impact of educational videotapes on water contact behaviour of primary school students in the Dongting Lakes region, China	Duplicate of another paper	1	1	1
4134	2000	Zhou, J. C. Y., X. Y.; Kalinna, B. H.; McManus, D. P.	Expression and purification of recombinant Schistosoma japonicum paramyosin. [Chinese]	Duplicate of another paper	1	1	1
4136	2000	Zhou, X. S., L.; Jiang, Q.; Wang, T.; Lin, D.; Yang, G.; Hong, Q.; Huang, T.; Zhang, S.; Wang, Q.; Hu, F.; Guo, J.	Geographic information systems spatial analysis on transmission of schistosomiasis in China. [Chinese]	Duplicate of another paper	1	1	1
4137	2000		Schistosomiasis and soil-transmitted helminth infections	Duplicate of another paper	1	1	1
4139	2000	Madigan, J.E.P., N.; Johnson, E.; Chae, J. S.; Pusterla, J. B.; Derock, E.; Lawler, S. P.	Transmission of Ehrlichia risticii, the agent of Potomac horse fever, using naturally infected aquatic insects and helminth vectors: preliminary report	Duplicate of another paper	1	1	1
4140	2000	Pusterla, N.M., J. E.; Chae, J. S.; DeRock, E.; Johnson, E.; Pusterla, J. B.	Helminthic transmission and isolation of Ehrlichia risticii, the causative agent of Potomac horse fever, by using trematode stages from freshwater stream snails	Duplicate of another paper	1	1	1
4141	2000	Pusterla, N.J., E.; Chae, J.; Pusterla, J. B.; DeRock, E.; Madigan, J. E.	Infection rate of Ehrlichia risticii, the agent of Potomac horse fever, in freshwater stream snails (Juga yrekaensis) from northern California	Duplicate of another paper	1	1	1
4147	2001	Abdel-Fattah, M. M. e.-G., A. E.; Hegab, M. H.; el-Mohammed, F.; Shahin, A. M.; el-Gohary, F.; Omar, O. M.; Khater, N.	Immunity to schistosomiasis before puberty: humeral or cell mediated	Duplicate of another paper	1	1	1
4150	2001	Abdel-Rahim, A. Y.	Parasitic infections and hepatic neoplasia	Duplicate of another paper	1	1	1
4151	2001	Abdel-Rahman, M. S. E.-B., M. M.; Malone, J. B.; Thompson, R. A.; El Bahy, N. M.	Geographic information systems as a tool for control program management for schistosomiasis in Egypt	Duplicate of another paper	1	1	1
4153	2001	Abdel-Rahman, M. S. E.-B., M. M.; Malone, J. B.; Thompson, R. A.; El Bahy, N. M.	Geographic information systems as a tool for control program management for schistosomiasis in Egypt	Duplicate of another paper	1	1	1
4154	2001	Amarista, M. N., N.; Balzan, C.; Pointier, J. P.	Interspecific competition between freshwater snails of medical importance: a Venezuelan example	Duplicate of another paper	1	1	1
4156	2001	Au, W. W.	Life style factors and acquired susceptibility to environmental disease	Duplicate of another paper	1	1	1
4158	2001	Au, W. W.	Life style factors and acquired susceptibility to environmental disease	Duplicate of another paper	1	1	1
4162	2001	Barbosa, C. S. D., A. L.; Abath, F.; Montenegro, S. M.; Guida, U.; Carneiro, J.; Tabosa, B.; Moraes, C. N.; Spinelli, V.	An outbreak of acute schistosomiasis at Porto de Galinhas beach, Pernambuco, Brazil. [Portuguese]; Epidemia de esquistossomose aguda na praia de Porto de Galinhas, Pernambuco, Brasil	Duplicate of another paper	1	1	1
4164	2001	Bavia, M. E. M., J. B.; Hale, L.; Dantas, A.; Marroni, L.; Reis, R.	Use of thermal and vegetation index data from earth observing satellites to evaluate the risk of schistosomiasis in Bahia, Brazil	Duplicate of another paper	1	1	1
4168	2001	Bergquist, N. R.	Vector-borne parasitic diseases: new trends in data collection and risk assessment	Duplicate of another paper	1	1	1
4169	2001	Bethony, J. W., J. T.; Kloos, H.; Blangero, J.; Alves-Fraga, L.; Buck, G.; Michalek, A.; Williams-Blangero, S.; Loverde, P. T.; Correa-Oliveira, R.; Gazzinelli, A.	Exposure to Schistosoma mansoni infection in a rural area in Brazil. II: household risk factors	Duplicate of another paper	1	1	1
4171	2001	Bethony, J. W., J. T.; Kloos, H.; Blangero, J.; Alves-Fraga, L.; Buck, G.; Michalek, A.; Williams-Blangero, S.; LoVerde, P. T.; Correa-Oliveira, R.; Gazzinelli, A.	Exposure to Schistosoma mansoni infection in a rural area in Brazil. II: Household risk factors	Duplicate of another paper	1	1	1
4172	2001	Bichler, K. H. F., G.; Zumbragel, A.; Eipper, E.; Dyballa, S.	Schistosomiasis: a critical review	Duplicate of another paper	1	1	1
4177	2001	Boisier, P. R., C. E.; Ravoniarimbinina, P.; Rabarijaona, L.; Ravaoalimalala, V. E.	Geographic differences in hepatosplenic complications of schistosomiasis mansoni and explanatory factors of morbidity	Duplicate of another paper	1	1	1
4180	2001	Brooker, S. M., E. A.; Waswa, P.; Namunyu, R.; Moulin, S.; Guyatt, H.; Bundy, D. A.	The potential of rapid screening methods for Schistosoma mansoni in western Kenya	Duplicate of another paper	1	1	1
4181	2001	Brooker, S. M., E. A.; Waswa, P.; Namunyu, R.; Moulin, S.; Guyatt, H.; Bundy, D. A. P.	The potential of rapid screening methods for Schistosoma mansoni in western Kenya	Duplicate of another paper	1	1	1
4185	2001	Carme, B.	Human parasitoses in French Guiana: a general review	Duplicate of another paper	1	1	1
4186	2001	Carme, B.	Human parasitoses in French Guiana: A general review. [French]; Les parasitoses humaines en Guyane francaise	Duplicate of another paper	1	1	1
4189	2001	Chimbari, M. J. N., B.	Successful control of schistosomiasis in large sugar irrigation estates of Zimbabwe	Duplicate of another paper	1	1	1
4194	2001	De Alencar Ximenes, R. A. S., B.; Smith, P. G.; Neto, L. G.	Social environment, behavior, and schistosomiasis in an urban population in the Northeast of Brazil. [Spanish]; Medio social, conducta y esquistosomiasis en una poblacion urbana del Nordeste de Brasil	Duplicate of another paper	1	1	1
4196	2001	Delgado, V. B., E. E.; Bujanda, A.; Araque, W.	Surface morphology and characteristics of hemocytes of Biomphalaria glabrata (Pulmonata: Planorbidae) from two geographic sources	Duplicate of another paper	1	1	1
4198	2001	El-Badawy, A. A. H., A. A.; El-Nagaar, S. A.; El Gohary, S. S.; Refat, A.; Refat, A. A.	Identification of factors and groups at risk of infection with Schistosoma mansoni in urban Sharkia Governorate	Duplicate of another paper	1	1	1
4201	2001	Elderiny, S. S., I.; Salamah, M.; O'Brien, M. J.	Schistosomiasis as a risk factor for disease progression in chronic hepatitis C	Duplicate of another paper	1	1	1
4204	2001	Erko, B. G.-M., T.; Balcha, F.; Gundersen, S. G.	Implication of Papio anubis in the transmission of intestinal schistosomiasis in three new foci in Kime area, Ethiopia	Duplicate of another paper	1	1	1
4206	2001	Erko, B. G.-M., T.; Balcha, F.; Gundersen, S. G.	Implication of Papio anubis in the transmission of intestinal schistosomiasis in three new foci in Kime area, Ethiopia	Duplicate of another paper	1	1	1
4208	2001	Favre, T. C. P., O. S.; Barbosa, C. S.; Beck, L.	Evaluation of control measures implemented from 1977 to 1996 in the endemic area of schistosomiasis in Pernambuco, Brazil. [Portuguese]; Avaliacao das acoes de controle da esquistossomose implementadas entre 1977 e 1996 na area endemica de Pernambuco, Brasil	Duplicate of another paper	1	1	1
4210	2001	Folster-Holst, R. D., R.; Rowert, J.; Bockeler, W.; Kreiselmaier, I.; Christophers, E.	Cercarial dermatitis contracted via contact with an aquarium: case report and review	Duplicate of another paper	1	1	1
4212	2001	Folster-Holst, R. D., R.; Rowert, J.; Bockeler, W.; Kreiselmaier, I.; Christophers, E.	Cercarial dermatitis contracted via contact with an aquarium: case report and review	Duplicate of another paper	1	1	1
4213	2001	Friedman, J. F. K., J. D.; McGarvey, S. T.; Fraga, A. L.; Silveira, A.; Pizziolo, V.; Gazzinelli, G.; LoVerde, P.; Correa-Oliveira, R.	Comparison of self-reported and observed water contact in an S. mansoni endemic village in Brazil	Duplicate of another paper	1	1	1
4215	2001	Friedman, J. F. K., J. D.; McGarvey, S. T.; Fraga, A. L.; Silveira, A.; Pizziolo, V.; Gazzinelli, G.; LoVerde, P.; Correa-Oliveira, R.	Comparison of self-reported and observed water contact in an S-mansoni endemic village in Brazil	Duplicate of another paper	1	1	1
4217	2001	Garba, A. A., A.; Barkire, A.; Vera, C.; Sellin, B.; Chippaux, J. P.	Impact of health education campaigns on the control of urinary bilharziasis in Niger. [French]; Impact de la sensibilisation des populations dans la lutte contre la bilharziose urinaire au Niger	Duplicate of another paper	1	1	1
4219	2001	Gazzinelli, A. B., J.; Fraga, L. A.; LoVerde, P. T.; Correa-Oliveira, R.; Kloos, H.	Exposure to Schistosoma mansoni infection in a rural area of Brazil. I: water contact	Duplicate of another paper	1	1	1
4221	2001	Gazzinelli, A. B., J.; Fraga, L. A.; LoVerde, P. T.; Correa-Oliveira, R.; Kloos, H.	Exposure to Schistosoma mansoni infection in a rural area of Brazil. I: Water contact	Duplicate of another paper	1	1	1
4223	2001	Geerts, S. G., B.	Anthelmintic resistance in human helminths: a review	Duplicate of another paper	1	1	1
4225	2001	Giovanelli, A. S., M. S.; D'Andrea, P. S.; Goncalves, M. M. L.; Rey, L.	Abundance and Schistosoma mansoni infection of the snail Biomphalaria glabrata, Brazil	Duplicate of another paper	1	1	1
4226	2001	Giovanelli, A. S., M. S.; D'Andrea, P. S.; Goncalves, M. M.; Rey, L.	[Abundance and infection of Biomphalaria glabrata with Schistosoma glabrata in the state of Rio de Janeiro, Brazil]	Duplicate of another paper	1	1	1
4227	2001	Giovanelli, A. S., M. S.; D'Andrea, P. S.; Goncalves, M. M.; Rey, L.	Abundance and infection of Biomphalaria glabrata with Schistosoma glabrata in the state of Rio de Janeiro, Brazil. [Portuguese]; Abundancia e infeccao do molusco Biomphalaria glabrata pelo Schistosoma mansoni no Estado do Rio de Janeiro, Brasil	Duplicate of another paper	1	1	1
4229	2001	Gryseels, B. M., A.; De Vlas, S. J.; Stelma, F. F.; Guisse, F.; Van Lieshout, L.; Faye, D.; Diop, M.; Ly, A.; Tchuem-Tchuente, L. A.; Engels, D.; Polman, K.	Are poor responses to praziquantel for the treatment of Schistosoma mansoni infections in Senegal due to resistance? An overview of the evidence	Duplicate of another paper	1	1	1
4231	2001	Gryseels, B. M., A.; De Vlas, S. J.; Stelma, F. F.; Guisse, F.; Van Lieshout, L.; Faye, D.; Diop, M.; Ly, A.; Tchuem-Tchuente, L. A.; Engels, D.; Polman, K.	Are poor responses to praziquantel for the treatment of Schistosoma mansoni infections in Senegal due to resistance? An overview of the evidence	Duplicate of another paper	1	1	1
4233	2001	Gu, Y. G. X., L. F.; Li, Z. W.; Zhao, M. F.; Yang, H. Y.; Luo, Q. Y.; Xia, W. H.; Feng, Q. Y.	Study on schistosomiasis control strategy in Ertan reservoir. [Chinese]	Duplicate of another paper	1	1	1
4236	2001	Habib, M. M., M. K.; Abdel-Aziz, F.; Magder, L. S.; Abdel-Hamid, M.; Gamil, F.; Madkour, S.; Mikhail, N. N.; Anwar, W.; Strickland, G. T.; Fix, A. D.; Sallam, I.	Hepatitis C virus infection in a community in the Nile Delta: risk factors for seropositivity	Duplicate of another paper	1	1	1
4238	2001	Habib, M. M., M. K.; Abdel-Aziz, F.; Magder, L. S.; Abdel-Hamid, M.; Gamil, F.; Madkour, S.; Mikhail, N. N.; Anwar, W.; Strickland, G. T.; Fix, A. D.; Sallam, I.	Hepatitis C virus infection in a community in the Nile Delta: Risk factors for seropositivity	Duplicate of another paper	1	1	1
4239	2001	Hamburger, J. H., Na; Abbasi, I.; Ramzy, R. M.; Jourdane, J.; Ruppel, A.	Polymerase chain reaction assay based on a highly repeated sequence of Schistosoma haematobium: a potential tool for monitoring schistosome-infested water	Duplicate of another paper	1	1	1
4241	2001	Hamburger, J. H., Na; Abbasi, I.; Ramzy, R. M.; Jourdane, J.; Ruppel, A.	Polymerase chain reaction assay based on a highly repeated sequence of Schistosoma haematobium: A potential tool for monitoring schistosome-infested water	Duplicate of another paper	1	1	1
4243	2001	Hassan, M. M. Z., A. S.; El-Serag, H. B.; Soliman, O.; Patt, Y. Z.; Chappell, C. L.; Beasley, R. P.; Hwang, L. Y.	The role of hepatitis C in hepatocellular carcinoma: a case control study among Egyptian patients	Duplicate of another paper	1	1	1
4244	2001	Hassan, M. M. Z., A. S.; El-Serag, H. B.; Soliman, O.; Patt, Y. Z.; Chappell, C. L.; Beasley, R. P.; Hwang, L. Y.	The role of hepatitis C in hepatocellular carcinoma: A case control study among egyptian patients	Duplicate of another paper	1	1	1
4247	2001	Hoffmann, K. F. D., E. M.; Fischer, E. R.; Wynn, T. A.	The guanine protein coupled receptor rhodopsin is developmentally regulated in the free-living stages of Schistosoma mansoni	Duplicate of another paper	1	1	1
4249	2001	Hoffmann, K. F. D., E. M.; Fischer, E. R.; Wynn, T. A.	The guanine protein coupled receptor rhodopsin is developmentally regulated in the free-living stages of Schistosoma mansoni	Duplicate of another paper	1	1	1
4251	2001	Horak, P. K., L.	Bird schistosomes: do they die in mammalian skin?	Duplicate of another paper	1	1	1
4252	2001	Horak, P. K., L. E.	Bird schistosomes: Do they die in mammalian skin?	Duplicate of another paper	1	1	1
4256	2001	Junker, J. E., L.; Husstedt, I.	Cervical intramedullar schistosomiasis as a rare cause of acute tetraparesis	Duplicate of another paper	1	1	1
4258	2001	Junker, J. E., L.; Husstedt, I.	Cervical intramedullar schistosomiasis as a rare cause of acute tetraparesis	Duplicate of another paper	1	1	1
4259	2001	Kader, A. A.	The effect of ecological parameters on the distribution of snail vectors of schistosomiasis	Duplicate of another paper	1	1	1
4262	2001	Kager, P. A. S., H. G.	Fever and eosinophilia, with or without urticaria, after a trip to Africa: Acute schistomiasis. [Dutch]; Koorts en eosinofilie, al dan niet met urticaria, na een reis door Afrika: Acute schistosomiasis	Duplicate of another paper	1	1	1
4264	2001	King, C. L. M., I.; Mungai, P.; Wamachi, A.; Kioko, J.; Muchiri, E.; Ouma, J. H.	Schistosoma haematobium-induced urinary tract morbidity correlates with increased tumor necrosis factor-alpha and diminished interleukin-10 production	Duplicate of another paper	1	1	1
4266	2001	King, C. L. M., I.; Mungai, P.; Wamachi, A.; Kioko, J.; Muchiri, E.; Ouma, J. H.	Schistosoma haematobium-induced urinary tract morbidity correlates with increased tumor necrosis factor-alpha and diminished interleukin-10 production	Duplicate of another paper	1	1	1
4267	2001	Kloos, H. d. S., C.; Gazzinelli, A.; Soares Filho, B. S.; da Costa, Temba; Bethony, J.; Page, K.; Grzywacz, C.; Lewis, F.; Minchella, D.; LoVerde, P.; Oliveira, R. C.	The distribution of Biomphalaria spp. in different habitats in relation to physical, biological, water contact and cognitive factors in a rural area in Minas Gerais, Brazil	Duplicate of another paper	1	1	1
4269	2001	Kloos, H. d. S., C.; Gazzinelli, A.; Soares, B. S.; Temba, P. D.; Bethony, J.; Page, K.; Grzywacz, C.; Lewis, F.; Minchella, D.; LoVerde, P.; Oliveira, R. C.	The distribution of Biomphalaria spp. in different habitats in relation to physical, biological, water contact and cognitive factors in a rural area in Minas Gerais, Brazil	Duplicate of another paper	1	1	1
4272	2001	Krasko, A. K., B.; Batel, R.; Muller, I. M.; Muller, W. E. G.	Potential multidrug resistance gene POHL: An ecologically relevant indicator in marine sponges	Duplicate of another paper	1	1	1
4273	2001	Krasko, A. K., B.; Batel, R.; Muller, I. M.; Muller, W. E. G.	Potential multidrug resistance gene POHL: An ecologically relevant indicator in marine sponges	Duplicate of another paper	1	1	1
4275	2001	Kristensen, T. K. M., J. B.; McCarroll, J. C.	Use of satellite remote sensing and geographic information systems to model the distribution and abundance of snail intermediate hosts in Africa: a preliminary model for Biomphalaria pfeifferi in Ethiopia	Duplicate of another paper	1	1	1
4278	2001	Li, Y. S., A. C.; Ross, A. G.; Li, Y.; Zhang, X.; Williams, G. M.; Yu, X.; Tanner, M.; McManus, D. P.	Human susceptibility to Schistosoma japonicum in China correlates with antibody isotypes to native antigens	Duplicate of another paper	1	1	1
4279	2001	Lopez, T.	Ethics of research	Duplicate of another paper	1	1	1
4281	2001	Loukas, A. J., M. K.; King, L. T.; Brindley, P. J.; McManus, D. P.	Receptor for Fc on the surfaces of schistosomes	Duplicate of another paper	1	1	1
4283	2001	Loukas, A. J., M. K.; King, L. T.; Brindley, P. J.; McManus, D. P.	Receptor for Fc on the surfaces of schistosomes	Duplicate of another paper	1	1	1
4284	2001	Magnussen, P. N., B.; Sheshe, A. K.; Byskov, J.; Mbwana, K.; Christensen, N. O.	The impact of a school health programme on the prevalence and morbidity of urinary schistosomiasis in Mwera Division, Pangani District, Tanzania	Duplicate of another paper	1	1	1
4287	2001	Mahmoud, K. M. S., M. A.; El-Agroudy, A. E.; Mostafa, F. E.; El Baz, M.; Shokeir, A. A.; Ghoneim, M. A.	Impact of schistosomiasis on patient and graft outcome after renal transplantation: 10 years' follow-up	Duplicate of another paper	1	1	1
4288	2001	Mahmoud, K. M. S., M. A.; El-Agroudy, A. E.; Mostafa, F. E.; El Baz, M.; Shokeir, A. A.; Ghoneim, M. A.	Impact of schistosomiasis on patient and graft outcome after renal transplantation: 10 years' follow-up	Duplicate of another paper	1	1	1
4290	2001	Maldonado, A. C., R.; Garcia, J. D.; Lanfredi, R. M.; Rey, L.	Changes on Schistosoma mansoni (Digenea : Schistosomatidae) worm load in Nectomys squamipes (Rodentia : Sigmodontinae) concurrently infected with Echinostoma paraensei (Digenea : Echinostomatidae)	Duplicate of another paper	1	1	1
4291	2001	Maldonado, A., Jr.; Coura, R.; da, SIlva Garcia; Lanfredi, R. M.; Rey, L.	Changes on Schistosoma mansoni (Digenea: Schistosomatidae) worm load in Nectomys squamipes (Rodentia: Sigmodontinae) concurrently infected with Echinostoma paraensei (Digenea: Echinostomatidae)	Duplicate of another paper	1	1	1
4292	2001	Malone, J. B. B., N. R.; Huh, O. K.; Bavia, M. E.; Bernardi, M.; El Bahy, M. M.; Fuentes, M. V.; Kristensen, T. K.; McCarroll, J. C.; Yilma, J. M.; Zhou, X. N.	A global network for the control of snail-borne disease using satellite surveillance and geographic information systems	Duplicate of another paper	1	1	1
4294	2001	Malone, J. B. B., N. R.; Huh, O. K.; Bavia, M. E.; Bernardi, M.; El Bahy, M. M.; Fuentes, M. V.; Kristensen, T. K.; McCarroll, J. C.; Yilma, J. M.; Zhou, X. N.	A global network for the control of snail-borne disease using satellite surveillance and geographic information systems	Duplicate of another paper	1	1	1
4295	2001	Mantawy, M. I.	Potential effect of Allium cepa and Allium sativum on haemolymph of Biomphalaria alexandrina, the intermediate host of Schistosoma mansoni	Duplicate of another paper	1	1	1
4297	2001	McGaw, L. J. R., T.; Sparg, S. G.; Jager, A. K.; Eloff, J. N.; van Staden, J.	An investigation on the biological activity of Combretum species	Duplicate of another paper	1	1	1
4299	2001	McGaw, L. J. R., T.; Sparg, S. G.; Jager, A. K.; Eloff, J. N.; van Staden, J.	An investigation on the biological activity of Combretum species	Duplicate of another paper	1	1	1
4301	2001	McManus, D. P. R., A. G.; Williams, G. M.; Sleigh, A. C.; Wiest, P.; Erlich, H.; Trachtenberg, E.; Guanling, W.; McGarvey, S. T.; Li, Y. S.; Waine, G. J.	HLA class II antigens positively and negatively associated with hepatosplenic schistosomiasis in a Chinese population	Duplicate of another paper	1	1	1
4303	2001	McManus, D. P. W., J. Y.; Zhou, J.; Cai, C.; Zeng, Q.; Smyth, D.; Li, Y.; Kalinna, B. H.; Duke, M. J.; Yi, X.	Recombinant paramyosin (rec-Sj-97) tested for immunogenicity and vaccine efficacy against Schistosoma japonicum in mice and water buffaloes	Duplicate of another paper	1	1	1
4304	2001	McManus, D. R. W., J. Y. M.; Zhou, J. C.; Cai, C.; Zeng, Q. R.; Smyth, D.; Li, Y. S.; Kalinna, B. H.; Duke, M. J.; Yi, X. Y.	Recombinant paramyosin (rec-Sj-97) tested for immunogenicity and vaccine efficacy against Schistosoma japonicum in mice and water buffaloes	Duplicate of another paper	1	1	1
4308	2001	Ndyomugyenyi, R. M., J. N.	Urinary schistosomiasis in schoolchildren in Dar-es-Salaam, Tanzania, and the factors influencing its transmission	Duplicate of another paper	1	1	1
4310	2001	Ndyomugyenyi, R. M., J. N.	Urinary schistosomiasis in schoolchildren in Dar-es-Salaam, Tanzania, and the factors influencing its transmission	Duplicate of another paper	1	1	1
4314	2001	Omokhodion, F. O. O., S. L.	Health problems and other characteristics of child workers in a market in Ibadan	Duplicate of another paper	1	1	1
4318	2001	Picard, D. J., O.	Genetic variability among cercariae of the Schistosomatidae (Trematoda: Digenea) causing swimmer's itch in Europe	Duplicate of another paper	1	1	1
4322	2001	Poda, J. N. D., D.; Kambou, T.; Sawadogo, B.; Sondo, B.	Comparative study of 3 Schistosoma haematobium foci in Burkina Faso. [French]; Etude comparative de trois foyers bilharziens a Schistosoma haematobium au Burkina Faso	Duplicate of another paper	1	1	1
4323	2001	Poda, J. N. D., D.; Kambou, T.; Sawadogo, B.; Sondo, B.	Comparative study of three Schistosoma haematobium foci in Burkina Faso	Duplicate of another paper	1	1	1
4325	2001	Poda, J. N. S., H.; Dianou, D.; Sawadogo, B.; Kambou, T.; Parent, G.; Sondo, B.	Parasitological profile of urinary schistosomiasis of the Sourou hydroagricultural complex of Burkina Faso. [French]; Profil parasitologique de la schistosomose urinaire du complexe hydroagricole du Sourou au Burkina Faso	Duplicate of another paper	1	1	1
4326	2001	Poda, J. N. S., H.; Dianou, D.; Sawadogo, B.; Kambou, T.; Parent, G.; Sondo, B.	Parasitological view of urinary schistosomiasis of the Sourou hydroagricultural system in Burkina Faso	Duplicate of another paper	1	1	1
4327	2001	Poggensee, G. F., H.	Female genital schistosomiasis: facts and hypotheses	Duplicate of another paper	1	1	1
4329	2001	Pointier, J. P.	Invading freshwater snails and biological control in Martinique Island, French West Indies	Duplicate of another paper	1	1	1
4331	2001	Pointier, J. P.	Invading freshwater snails and biological control in Martinique Island, French West Indies	Duplicate of another paper	1	1	1
4333	2001	Rahman El-Zayadi, A. A., H.; Shawky, S.; Mohamed, M. K.; Selim, O. E.; Badran, H. M.	Prevalence and epidemiological features of hepatocellular carcinoma in Egypt-a single center experience	Duplicate of another paper	1	1	1
4334	2001	Raja'a, Y. A. S., S. M.; Mubarak, J. S.; El-Bakri, M. M.; Al-Adimi, W. H.; El-Nabihi, M. T.; El-Dhobri, M. A.; Raja'a, J. A.	Some aspects in the control of schistosomosis and soil-transmitted helminthosis in Yemeni children	Duplicate of another paper	1	1	1
4336	2001	Raja'a, Y. A. S., S. M.; Mubarak, J. S.; El-Bakri, M. M.; Al-Adimi, W. H.; El-Nabihi, M. T.; El-Dhobri, M. A.; Raja'a, J. A.	Some aspects in the control of schistosomosis and soil-transmitted helminthosis in Yemeni children	Duplicate of another paper	1	1	1
4338	2001	Rollinson, D. S., J. R.; Southgate, V. R.	Interactions between intermediate snail hosts of the genus Bulinus and schistosomes of the Schistosoma haematobium group	Duplicate of another paper	1	1	1
4340	2001	Rollinson, D. S., J. R.; Southgate, V. R.	Interactions between intermediate snail hosts of the genus Bulinus and schistosomes of the Schistosoma haematobium group	Duplicate of another paper	1	1	1
4342	2001	Ross, A. G. P. L., Y.; Williams, G. M.; Jiang, Z.; McManus, D. P.	Dam worms	Duplicate of another paper	1	1	1
4343	2001	Schafer, T. W. H., B. R.	Gastrointestinal complications of schistosomiasis	Duplicate of another paper	1	1	1
4346	2001	Scrimgeour, E. M. A., A.; Sallam, J.; Khoul, R.; Al-Dhahry, S. H. S.; Daar, A. S.; El-Khatim, H. S.; Idris, M. A.; Date, A.	Schistosomiasis in patients in the sultanate of Oman	Duplicate of another paper	1	1	1
4347	2001	Scrimgeour, E. M. A., A.; Sallam, J.; Khoul, R.; Al-Dhahry, S. H.; Daar, A. S.; El-Khatim, H. S.; Idris, M. A.; Date, A.	Schistosomiasis in patients in the Sultanate of Oman	Duplicate of another paper	1	1	1
4349	2001	Shakarbaev, E. H., B.; Loy, C.; Haas, W.	Recognition of cattle skin by cercariae of Orientobilharzia turkestanica	Duplicate of another paper	1	1	1
4352	2001	Shi, F. Z., Y.; Ye, P.; Lin, J.; Cai, Y.; Shen, W.; Bickle, Q. D.; Taylor, M. G.	Laboratory and field evaluation of Schistosoma japonicum DNA vaccines in sheep and water buffalo in China	Duplicate of another paper	1	1	1
4353	2001	Shi, F. Z., Y.; Ye, P.; Lin, J.; Cai, Y.; Shen, W.; Bickle, Q. D.; Taylor, M. G.	Laboratory and field evaluation of Schistosoma japonicum DNA vaccines in sheep and water buffalo in China	Duplicate of another paper	1	1	1
4355	2001	Sire, C. D., P.; Pointier, J. P.; Theron, A.	Genetic diversity of Schistosoma mansoni within and among individual hosts (Rattus rattus): infrapopulation differentiation at microspatial scale	Duplicate of another paper	1	1	1
4357	2001	Sire, C. D., P.; Pointier, J.; Theron, A.	Genetic diversity of Schistosoma mansoni within and among individual hosts (Rattus rattus): infrapopulation differentiation at microspatial scale	Duplicate of another paper	1	1	1
4363	2001	Southgate, V. T. T., L. A.; Sene, M.; De Clercq, D.; Theron, A.; Jourdane, J.; Webster, B. L.; Rollinson, D.; Gryseels, B.; Vercruysse, J.	Studies on the biology of schistosomiasis with emphasis on the Senegal river basin	Duplicate of another paper	1	1	1
4366	2001	Stienstra, Y. V. D. G., W. T. A.; Te Meerman, G. J.; The, T. H.; De Leij, L. F.; Van Der Werf, T. S.	Susceptibility to development of Mycobacterium ulcerans disease: Review of possible risk factors	Duplicate of another paper	1	1	1
4367	2001	Stienstra, Y. v. d. G., W. T.; te Meerman, G. J.; The, T. H.; de Leij, L. F.; van der Werf, T. S.	Susceptibility to development of Mycobacterium ulcerans disease: review of possible risk factors	Duplicate of another paper	1	1	1
4369	2001	Sturrock, R. F. D., O. T.; Talla, I.; Niang, M.; Piau, J. P.; Capron, A.	Seasonality in the transmission of schistosomiasis and in populations of its snail intermediate hosts in and around a sugar irrigation scheme at Richard Toll, Senegal	Duplicate of another paper	1	1	1
4371	2001	Sturrock, R. F. D., O. T.; Talla, I.; Niang, M.; Piau, J. P.; Capron, A.	Seasonality in the transmission of schistosomiasis and in populations of its snail intermediate hosts in and around a sugar irrigation scheme at Richard Toll, Senegal	Duplicate of another paper	1	1	1
4373	2001	Tannapfel, A. W., C.	Anatomy and pathology of intra- and extrahepatic bile duct tumors. [German, English]; Anatomie und pathologie des intrahepatischen und extrahepatischen gallengangskarzinoms	Duplicate of another paper	1	1	1
4376	2001	Tchuente, L. A. S., V. R.; Webster, B. L.; De Bont, J.; Vercruysse, J.	Impact of installation of a water pump on schistosomiasis transmission in a focus in Cameroon	Duplicate of another paper	1	1	1
4378	2001	Tchuente, L. A. T. S., V. R.; Webster, B. L.; De Bont, J.; Vercruysse, J.	Impact of installation of a water pump on schistosomiasis transmission in a focus in Cameroon	Duplicate of another paper	1	1	1
4379	2001	Thiengo, S. C. F., M. A.; Boaventura, M. F.; Grault, C. E.; Silva, H. F.; Mattos, A. C.; Santos, S. B.	Freshwater snails and schistosomiasis mansoni in the State of Rio de Janeiro, Brazil: I-- Metropolitan mesoregion	Duplicate of another paper	1	1	1
4383	2001	Toledo, A. C., Jr.; de Castro, M. R.	Pneumocystis carinii pneumonia, pulmonary tuberculosis and visceral leishmaniasis in an adult HIV negative patient	Duplicate of another paper	1	1	1
4384	2001	Urbani, C. P., K.	Drug-based helminth control in Western Pacific countries: a general perspective	Duplicate of another paper	1	1	1
4386	2001	Urbani, C. P., K.	Drug-based helminth control in Western Pacific countries: a general perspective	Duplicate of another paper	1	1	1
4387	2001	Vercruysse, J. S., D. J.; De Bont, J.	Index of potential contamination for schistosomiasis	Duplicate of another paper	1	1	1
4389	2001	Vercruysse, J. S., D. J.; De Bont, J.	Index of potential contamination for schistosomiasis	Duplicate of another paper	1	1	1
4391	2001	Waldman, A. D. B. D., J. H.; Shaw, P.; Bryceson, A. D. M.	Subacute pulmonary granulomatous schistosomiasis: high resolution CT appearances - another cause of the halo sign	Duplicate of another paper	1	1	1
4392	2001	Waldman, A. D. D., J. H.; Shaw, P.; Bryceson, A. D.	Subacute pulmonary granulomatous schistosomiasis: high resolution CT appearances--another cause of the halo sign	Duplicate of another paper	1	1	1
4397	2001	Yazdanbakhsh, M. R., L. C.	Allergy and the hygiene hypothesis: The Th1/Th2 counterregulation can not provide an explanation	Duplicate of another paper	1	1	1
4401	2001	Zbikowska, E. F.-G., B.; Wojcik, A. R.	The case of dermatitis in the human as a result of the influence of the cercaria of the bird schistosome. [Polish]; Przypadek dermatitis u czlowieka wywolany przez cerkarie ptasich schistosom	Duplicate of another paper	1	1	1
4407	2002	Abou-Zeid, A. A. K., W.; Marzouk, D. M.; Alaa, A.; Mostafa, I.; Ela, M. A.	Colorectal cancer in Egypt	Duplicate of another paper	1	1	1
4409	2002	Acosta, L. P. A., G. D. L.; Tiu, W. U.; McManus, D. P.; Olveda, R. M.	Immune correlate study on human Schistosoma japonicum in a well-defined population in Leyte, Philippines: I. Assessment of 'resistance' versus 'susceptibility' to S-japonicum infection	Duplicate of another paper	1	1	1
4410	2002	Acosta, L. P. A., G. D.; Tiu, W. U.; McManus, D. P.; Olveda, R. M.	Immune correlate study on human Schistosoma japonicum in a well-defined population in Leyte, Philippines: I. Assessment of 'resistance' versus 'susceptibility' to S. japonicum infection	Duplicate of another paper	1	1	1
4414	2002	Ahmed, A. A. M. B., A.; Eltash, L. A.; Shiff, C.	Development of a modified baited trap for detection of schistosome cercariae using natural oils rich in polyunsaturated fatty acids in Sudan	Duplicate of another paper	1	1	1
4415	2002	Ahmed, A. A. M. B., A.; Eltash, L. A.; Shiff, C.	Development of a modified baited trap for detection of schistosome cercariae using natural oils rich in polyunsaturated fatty acids in Sudan	Duplicate of another paper	1	1	1
4418	2002	Bayssade-Dufour, C. V., P. N.; Rene, M.; Martin-Loehr, C.; Martins, C.	Visceral lesions in mammals and birds exposed to agents of human cercarial dermatitis	Duplicate of another paper	1	1	1
4419	2002	Bayssade-Dufour, C. V., P. N.; Rene, M.; Martin-Loehr, C.; Martins, C.	Visceral lesions in mammals and birds exposed to agents of human cercarial dermatitis. [French]; Lesions viscerales de mammiferes et oiseaux, exposes aux agents de dermatite cercarienne humaine	Duplicate of another paper	1	1	1
4423	2002	Bouchet, F. H., S.; Paicheler, J. C.; Araujo, A.; Ferreira, L. F.	First recovery of Schistosoma mansoni eggs from a latrine in Europe (15-16th centuries)	Duplicate of another paper	1	1	1
4425	2002	Bouchet, F. H., S.; Paicheler, J. C.; Araujo, A.; Ferreira, L. F.	First recovery of Schistosoma mansoni eggs from a latrine in Europe (15-16th centuries)	Duplicate of another paper	1	1	1
4430	2002	Brooker, S.	Schistosomes, snails and satellites	Duplicate of another paper	1	1	1
4432	2002	Carme, B. M., A.; Bau, P.; Day, C.; Aznar, C.; Moreau, B.	Intestinal parasitoses among Wayampi Indians from French Guiana	Duplicate of another paper	1	1	1
4434	2002	Carme, B. M., A.; Bau, P.; Day, C.; Aznar, C.; Moreau, B.	Intestinal parasitoses among Wayampi Indians from French Guiana	Duplicate of another paper	1	1	1
4436	2002	Carvalho, C. R. L., H. L.; Correa-Oliveira, R.; Vaz, N. M.	Indirect effects of oral tolerance to ovalbumin interfere with the immune responses triggered by Schistosoma mansoni eggs	Duplicate of another paper	1	1	1
4438	2002	Carvalho, C. R. L., H. L.; Correa-Oliveira, R.; Vaz, N. M.	Indirect effects of oral tolerance to ovalbumin interfere with the immune responses triggered by Schistosoma mansoni eggs	Duplicate of another paper	1	1	1
4439	2002	Chingwena, G. M., S.; Kristensen, T. K.; Chimbari, M.	Larval trematode infections in freshwater snails from the highveld and lowveld areas of Zimbabwe	Duplicate of another paper	1	1	1
4441	2002	Chingwena, G. M., S.; Kristensen, T. K.; Chimbari, M.	Larval trematode infections in freshwater snails from the highveld and lowveld areas of Zimbabwe	Duplicate of another paper	1	1	1
4447	2002	Conceicao, M. J. B.-P., J.	Influence of specific treatment on the morbidity of Schistosomiasis mansoni in an endemic area of Minas Gerais, Brazil	Duplicate of another paper	1	1	1
4449	2002	Conceicao, M. J. B.-P., J.	Influence of specific treatment on the morbidity of schistosomiasis mansoni in an endemic area of Minas Gerais, Brazil	Duplicate of another paper	1	1	1
4450	2002	Corachan, M.	Schistosomiasis and international travel	Duplicate of another paper	1	1	1
4452	2002	Corachan, M.	Schistosomiasis and international travel	Duplicate of another paper	1	1	1
4456	2002	da Silva, R. A. d. C., M. E.; Zacharias, F.; de Lima, V. R.; Teles, H. M.	Schistosomiasis mansoni in Bananal (State of Sao Paulo, Brazil): IV. Study on the public awareness of its risks in the Palha District	Duplicate of another paper	1	1	1
4458	2002	da Silva, R. A. d. C., M. E.; Zacharias, F.; de Lima, V. R.; Teles, H. M. S.	Schistosomiasis mansoni in Bananal (State of Sao Paulo, Brazil). IV. Study on the public awareness of its risks in the Palha-District	Duplicate of another paper	1	1	1
4459	2002	D'Andrea, P. S. F., F. A.; Cerqueira, R.; Rey, L.	Experimental evidence and ecological perspectives for the adaptation of Schistosoma mansoni Sambon, 1907 (Digenea : Schistosomatidae) to a wild host, the water-rat, Nectomys squamipes Brants, 1827 (Rodentia : Sigmodontinae)	Duplicate of another paper	1	1	1
4460	2002	D'Andrea, P. S. F., F. A.; Cerqueira, R.; Rey, L.	Experimental evidence and ecological perspectives for the adaptation of Schistosoma mansoni Sambon, 1907 (Digenea: Schistosomatidae) to a wild host, the water-rat, Nectomys squamipes Brants, 1827 (Rodentia: Sigmodontinae)	Duplicate of another paper	1	1	1
4467	2002	Disch, J. K., N.; Pereira, E. Silva Y.; De Gouvea Viana, L.; Andrade, M. O.; Rabello, A.	Factors associated with Schistosoma mansoni infection 5 years after selective treatment in a low endemic area in Brazil	Duplicate of another paper	1	1	1
4468	2002	Disch, J. K., N.; Silva, Y. P. E.; Viana, L. D.; Andrade, M. O.; Rabello, A.	Factors associated with Schistosoma mansoni infection 5 years after selective treatment in a low endemic area in Brazil	Duplicate of another paper	1	1	1
4470	2002	Dolo, A. D., K.; Coulibaly, I.; Sow, S.; Konare Diawara, H.; Fomba, A.; Thera, M. A.; Diallo, A.; Keita, S.; Doumbo, O.	Systematic search for parasites among leprosy patients in Mali. [French]; Recherche systematique de parasites chez les lepreux au Mali	Duplicate of another paper	1	1	1
4473	2002	El-Sahn, A. A. E.-M., A. G.; Shehata, A. I.; Ibrahim, H. F.	Current status of S. mansoni infection in El-Prince village, Alexandria Governorate	Duplicate of another paper	1	1	1
4475	2002	Erko, B. A., F.; Berhe, N.; Medhin, G.; Gebre-Michael, T.; Gemetchu, T.; Gundersen, S. G.	Control of Schistosoma mansoni by the soapberry Endod (Phytolacca dodecandra) in Wollo, northeastern Ethiopia: post-intervention prevalence	Duplicate of another paper	1	1	1
4477	2002	Erko, B. M., G.; Berhe, N.; Abebe, F.; Gebre-Michael, T.; Gundersen, S. G.	Epidemiological studies on intestinal schistosomiasis in Wondo Genet, southern Ethiopia	Duplicate of another paper	1	1	1
4479	2002	Erko, B. M., G.; Berhe, N.; Abebe, F.; Gebre-Michael, T.; Gundersen, S. G.	Epidemiological studies on intestinal schistosomiasis in Wondo Genet, southern Ethiopia	Duplicate of another paper	1	1	1
4480	2002	Fernandez, M. A. T., S. C.	Susceptibility of Biomphalaria straminea (Dunker, 1848) from Serra da Mesa Dam, Goias, Brazil to infection with three strains of Schistosoma mansoni Sambon, 1907	Duplicate of another paper	1	1	1
4482	2002	Fernandez, M. A. T., S. C.	Susceptibility of Biomphalaria straminea (Dunker, 1848) from Serra da Mesa Dam, Goias, Brazil to infection with three strains of Schistosoma mansoni Sambon, 1907	Duplicate of another paper	1	1	1
4484	2002	Flowers, J. R. H., B.; Wood, S. L.; Malarkey, D. E.; van Dam, G. J.; Levy, M. G.; McLawhorn, L. D.	Heterobilharzia americana infection in a dog	Duplicate of another paper	1	1	1
4486	2002	Fried, B. L., R.; Kim, Y.	Effects of exogenous glucose on survival and infectivity of Schistosoma mansoni cercariae	Duplicate of another paper	1	1	1
4488	2002	Fried, B. L., R.; Kim, Y.	Emergence of cercariae of Echinostoma caproni and Schistosoma mansoni from Biomphalaria glabrata under different laboratory conditions	Duplicate of another paper	1	1	1
4490	2002	Fried, B. L., R.; Kim, Y.	Emergence of cercariae of Echinostoma caproni and Schistosoma mansoni from Biomphalaria glabrata under different laboratory conditions	Duplicate of another paper	1	1	1
4492	2002	Gazzinelli, M. F. G., A.; Santos, R. V.; Goncalves, L. A.	The interdiction of disease: a cultural construction of schistosomiasis in an endemic area in Minas Gerais, Brazil. [Portuguese]; A interdicao da doenca: uma construcao cultural da esquistossomose em area endemica, Minas Gerais, Brasil	Duplicate of another paper	1	1	1
4493	2002	Ghebreyesus, T. A. W., K. H.; Getachew, A.; Haile, M.; Yohannes, M.; Lindsay, S. W.; Byass, P.	Schistosome transmission, water-resource development and altitude in northern Ethiopia	Duplicate of another paper	1	1	1
4495	2002	Ghebreyesus, T. A. W., K. H.; Getachew, A.; Haile, M.; Yohannes, M.; Lindsay, S. W.; Byass, P.	Schistosome transmission, water-resource development and altitude in northern Ethiopia	Duplicate of another paper	1	1	1
4501	2002	Hassan, M. I. K., S. K.; Ali, H. S.; Sayed el, D. A.; Khalifa, A.	Evaluation of nitric oxide (NO) levels in hepatitis C virus (HCV) infection: relationship to schistosomiasis and liver cirrhosis among Egyptian patients	Duplicate of another paper	1	1	1
4502	2002	Hassan, M. I. K., S. K.; Ali, H. S.; Sayed, D. A.; Khalifa, A.	Evaluation of nitric oxide (NO) levels in hepatitis C virus (HCV) infection: relationship to schistosomiasis and liver cirrhosis among Egyptian patients	Duplicate of another paper	1	1	1
4503	2002	Hassan, M. I. K., S. K.; Ali, H. S.; Sayed, E. A. E.; Khalifa, A.	Evaluation of nitric oxide (NO) levels in hepatitis C virus (HCV) infection: Relationship to schistosomiasis and liver cirrhosis among Egyptian patients	Duplicate of another paper	1	1	1
4505	2002	He, C. H. P., Z. H.; Zhang, A. H.; Cai, S. D.; Pan, Y. Q.; Deng, W. W.	Observation on moving patterns of Oncomelania snails in rivers and canals. [Chinese]	Duplicate of another paper	1	1	1
4507	2002	He, Y. K. L., S. X.; Yu, X. L.; Song, G. C.; Xu, Y. X.; Cao, J. P.; Yang, R. Q.; Hou, X. Y.; Zhang, X. Y.	Preliminary observation on specific antibody level and reduction of ovulation induced by recombinant Schistosoma japonicum 26 kDa GST antigen in water buffaloes. [Chinese]	Duplicate of another paper	1	1	1
4509	2002	Henri, S. C., C.; Mergani, A.; Paris, P.; Gaudart, J.; Camilla, C.; Dessein, H.; Montero, F.; Elwali, N. E.; Saeed, O. K.; Magzoub, M.; Dessein, A. J.	Cytokine regulation of periportal fibrosis in humans infected with Schistosoma mansoni: IFN-gamma is associated with protection against fibrosis and TNF-alpha with aggravation of disease	Duplicate of another paper	1	1	1
4510	2002	Henri, S. C., C.; Mergani, A.; Paris, P.; Gaudart, J.; Camilla, C.; Dessein, H.; Montero, F.; Elwali, Nema; Saeed, O. K.; Magzoub, M.; Dessein, A. J.	Cytokine regulation of periportal fibrosis in humans infected with Schistosoma mansoni: IFN-gamma is associated with protection against fibrosis and TNF-alpha with aggravation of disease	Duplicate of another paper	1	1	1
4513	2002	Hughes, A. J. B., B. A.	Parasitic worms of the central nervous system: an Australian perspective	Duplicate of another paper	1	1	1
4515	2002	Hughes, A. J. B., B. A.	Parasitic worms of the central nervous system: an Australian perspective	Duplicate of another paper	1	1	1
4516	2002	Jatsa, H. B. K., P.; Takougang, I.; Sokeng, S. D.	Testicular dysfunction in BALB C mice with Schistosoma intercalatum bilharziasis	Duplicate of another paper	1	1	1
4518	2002	Jatsa, H. B. K., P.; Takougang, I.; Sokeng, S. D.	Testicular dysfunction in BALB C mice with Schistosoma intercalatum bilharziasis	Duplicate of another paper	1	1	1
4519	2002	Jatsa, H. B. K., P.; Takougang, I.; Sokeng, S. D.	Testicular dysfunction in BALB C mice with Schistosoma intercalatum bilharziasis	Duplicate of another paper	1	1	1
4521	2002	Karanja, D. M. S. H., A. W.; Colley, D. G.; Mwinzi, P. N. M.; Galil, K.; Andove, J.; Secor, W. E.	Resistance to reinfection with Schistosoma mansoni in occupationally exposed adults and effect of HIV-1 co-infection on susceptibility to schistosomiasis: A longitudinal study	Duplicate of another paper	1	1	1
4522	2002	Karanja, D. M. S. H., A. W.; Colley, D. G.; Mwinzi, P. N. M.; Galil, K.; Andove, J.; Secor, W. E.	Resistance to reinfection with Schistosoma mansoni in occupationally exposed adults and effect of HIV-1 co-infection on susceptibility to schistosomiasis: a longitudinal study	Duplicate of another paper	1	1	1
4523	2002	Keiser, J. N. G., E. K.; Singer, B. H.; Lengeler, C.; Tanner, M.; Utzinger, J.	Association between Schistosoma mansoni and hookworm infections among schoolchildren in Cote d'Ivoire	Duplicate of another paper	1	1	1
4525	2002	Keiser, J. N. G., E. K.; Singer, B. H.; Lengeler, C.; Tanner, M.; Utzinger, J.	Association between Schistosoma mansoni and hookworm infections among schoolchildren in Cote d'Ivoire	Duplicate of another paper	1	1	1
4526	2002	Lansdown, R. L., A.; Hall, A.; Issae, W.; Yona, E.; Matulu, J.; Mweta, M.; Kihamia, C.; Nyandindi, U.; Bundy, D.	Schistosomiasis, helminth infection and health education in Tanzania: achieving behaviour change in primary schools	Duplicate of another paper	1	1	1
4528	2002	Lansdown, R. L., A.; Hall, A.; Issae, W.; Yona, E.; Matulu, J.; Mweta, M.; Kihamia, C.; Nyandindi, U.; Bundy, D.	Schistosomiasis, helminth infection and health education in Tanzania: achieving behaviour change in primary schools	Duplicate of another paper	1	1	1
4530	2002	Leonardo, L. R. A., L. P.; Olveda, R. M.; Aligui, G. D. L.	Difficulties and strategies in the control of schistosomiasis in the Philippines	Duplicate of another paper	1	1	1
4531	2002	Leonardo, L. R. A., L. P.; Olveda, R. M.; Aligui, G. D. L.	Difficulties and strategies in the control of schistosomiasis in the Philippines	Duplicate of another paper	1	1	1
4532	2002	Levesque, B. G., P.; Guerrier, P.; Laverdiere, D.; Prud'Homme, H.	Investigation of an outbreak of cercarial dermatitis	Duplicate of another paper	1	1	1
4534	2002	Levesque, B. G., P.; Guerrier, P.; Laverdiere, D.; Prud'Homme, H.	Investigation of an outbreak of cercarial dermatitis	Duplicate of another paper	1	1	1
4535	2002	Liang, S. M., D.; Spear, R. C.	A quantitative framework for a multi-group model of Schistosomiasis japonicum transmission dynamics and control in Sichuan, China	Duplicate of another paper	1	1	1
4537	2002	Liang, S. M., D.; Spear, R. C.	A quantitative framework for a multi-group model of Schistosomiasis japonicum transmission dynamics and control in Sichuan, China	Duplicate of another paper	1	1	1
4540	2002	Matsumoto, J. M., S.; Socheat, D.; Matsuda, H.	The first reported cases of canine schistosomiasis mekongi in Cambodia	Duplicate of another paper	1	1	1
4542	2002	Mavarez, J. A., M.; Pointier, J. P.; Jarne, P.	Fine-scale population structure and dispersal in Biomphalaria glabrata, the intermediate snail host of Schistosoma mansoni, in Venezuela	Duplicate of another paper	1	1	1
4544	2002	Mavarez, J. A., M.; Pointier, J. P.; Jarne, P.	Fine-scale population structure and dispersal in Biomphalaria glabrata, the intermediate snail host of Schistosoma mansoni, in Venezuela	Duplicate of another paper	1	1	1
4546	2002	Mavarez, J. P., J. P.; David, P.; Delay, B.; Jarne, P.	Genetic differentiation, dispersal and mating system in the schistosome-transmitting freshwater snail Biomphalaria glabrata	Duplicate of another paper	1	1	1
4549	2002	McKerrow, J. H. S., J.	Invasion of skin by Schistosoma cercariae	Duplicate of another paper	1	1	1
4550	2002	McKerrow, J. S., J.	Invasion of skin by Schistosoma cercariae	Duplicate of another paper	1	1	1
4552	2002	Medeiros, A. S. C., O. J.; Fernandez, M. A.	Schistosomiasis mansoni and distribution of freshwater mollusks in natural bodies of water in Niteroi, Rio de Janeiro State, Brazil. [Portuguese]; Esquistossomose mansonica e distribuicao dos moluscos limnicos em criadouros naturais no Municipio de Niteroi, Rio de Janeiro, Brasil	Duplicate of another paper	1	1	1
4553	2002	Medhat, A. S., M.; Magder, L. S.; Mikhail, N.; Abdel-Baki, L.; Nafeh, M.; Abdel-Hamid, M.; Strickland, G. T.; Fix, A. D.	Hepatitis c in a community in Upper Egypt: risk factors for infection	Duplicate of another paper	1	1	1
4555	2002	Medhat, A. S., M.; Magder, L. S.; Mikhail, N.; Abdel-Baki, L.; Nafeh, M.; Abdel-Hamid, M.; Strickland, G. T.; Fix, A. D.	Hepatitis C in a community in Upper Egypt: Risk factors for infection	Duplicate of another paper	1	1	1
4560	2002	Moyad, M. A.	Potential lifestyle and dietary supplement options for the prevention and postdiagnosis of bladder cancer	Duplicate of another paper	1	1	1
4562	2002	Odongo-Aginya, E. I. G., L.; Schweigmann, U.; Loroni-Lakwo, T.; Enrich, J. H.; Gryseels, B.; Doehring, E.	High prevalence and morbidity of Schistosoma mansoni along the Albert Nile in Uganda	Duplicate of another paper	1	1	1
4564	2002	Ohlweiler, F. P. K., T.	Biomphalaria tenagophila (Orbigny, 1835) (Mollusca): adaptation to desiccation and susceptibility to infection with Schistosoma mansoni Sambon, 1907	Duplicate of another paper	1	1	1
4571	2002	Pruss, A. K., D.; Fewtrell, L.; Bartram, J.	Estimating the burden of disease from water, sanitation, and hygiene at a global level	Duplicate of another paper	1	1	1
4572	2002	Pruss, A. K., D.; Fewtrell, L.; Bartram, J.	Estimating the burden of disease from water, sanitation, and hygiene at a global level	Duplicate of another paper	1	1	1
4575	2002	Ravaoalimalala, V. E. R., V. L.; Rabarijaona, L. P.; Ravoniarimbinina, P.; Migliani, R.	Current epidemiological situation of bilharziasis in the Antananarivo plain. [French]; Situation epidemiologique actuelle des bilharzioses dans la plaine d'Antananarivo	Duplicate of another paper	1	1	1
4581	2002	Salice, C. J. R., G.	Resistance to cadmium and parasite infection are inversely related in two strains of a freshwater gastropod	Duplicate of another paper	1	1	1
4583	2002	Salter, J. P. C., Y.; Albrecht, H.; Franklin, C.; Lim, K. C.; Craik, C. S.; McKerrow, J. H.	Cercarial elastase is encoded by a functionally conserved gene family across multiple species of schistosomes	Duplicate of another paper	1	1	1
4585	2002	Salter, J. P. C., Y.; Albrecht, H.; Franklin, C.; Lim, K. C.; Craik, C. S.; McKerrow, J. H.	Cercarial elastase is encoded by a functionally conserved gene family across multiple species of schistosomes	Duplicate of another paper	1	1	1
4588	2002	Sangho, H. D., A.; Coulibaly, H.; Doumbo, O.	Prevalence and perception of schistosomiasis in a periurban school area of Bamako in Mali	Duplicate of another paper	1	1	1
4589	2002	Sangho, H. D., A.; Coulibaly, H.; Doumbo, O.	Prevalence and perception of schistosomiasis in a periurban school area of Bamako in Mali. [French]; Prevalence et perception de la schistosomose en milieu scolaire periurbain de Bamako au Mali	Duplicate of another paper	1	1	1
4590	2002	Sarkari, B. C., M.; Hommel, M.	Antigenuria in visceral leishmaniasis: detection and partial characterisation of a carbohydrate antigen	Duplicate of another paper	1	1	1
4592	2002	Sarkari, B. C., M.; Hommel, M.	Antigenuria in visceral leishmaniasis: detection and partial characterisation of a carbohydrate antigen	Duplicate of another paper	1	1	1
4595	2002	Schariter, J. A. P., J.; Fried, B.; Sherma, J.	Determination of neutral lipids and phospholipids in the cercariae of Schistosoma mansoni by high performance thin layer chromatography	Duplicate of another paper	1	1	1
4599	2002	Sewell, D. L. R., E. K.; Hogan, L. H.; Sandor, M.; Fabry, Z.	Immunoregulation of CNS autoimmunity by helminth and mycobacterial infections	Duplicate of another paper	1	1	1
4601	2002	Sewell, D. L. R., E. K.; Hogan, L. H.; Sandor, M.; Fabry, Z.	Immunoregulation of CNS autoimmunity by helminth and mycobacterial infections	Duplicate of another paper	1	1	1
4605	2002	Shi, F. Z., Y.; Lin, J.; Zuo, X.; Shen, W.; Cai, Y.; Ye, P.; Bickle, Q. D.; Taylor, M. G.	Field testing of Schistosoma japonicum DNA vaccines in cattle in China	Duplicate of another paper	1	1	1
4606	2002	Shi, F. Z., Y.; Lin, J.; Zuo, X.; Shen, W.; Cai, Y.; Ye, P.; Bickle, Q. D.; Taylor, M. G.	Field testing of Schistosoma japonicum DNA vaccines in cattle in China	Duplicate of another paper	1	1	1
4607	2002	Shi, F. Z., Y.; Lin, J.; Zuo, X.; Shen, W.; Cai, Y.; Ye, P.; Bickle, Q. D.; Taylor, M. G.	Field testing of Schistosoma japonicum DNA vaccines in cattle in China	Duplicate of another paper	1	1	1
4609	2002	Sow, S. d. V., S. J.; Engels, D.; Gryseels, B.	Water-related disease patterns before and after the construction of the Diama dam in northern Senegal	Duplicate of another paper	1	1	1
4611	2002	Sow, S. d. V., S. J.; Engels, D.; Gryseels, B.	Water-related disease patterns before and after the construction of the Diama dam in northern Senegal	Duplicate of another paper	1	1	1
4616	2002	Stothard, J. R. M., A. F.; Khamis, S.; Seto, E.; Ramsan, M.; Hubbard, S. J.; Kristensen, T. K.; Rollinson, D.	Fresh from the fields. New Insights into the transmission biology of urinary schistosomiasis in Zanzibar	Duplicate of another paper	1	1	1
4618	2002	Stothard, J. R. M., A. F.; Khamis, S.; Seto, E.; Ramsan, M.; Rollinson, D.	Urinary schistosomiasis in schoolchildren on Zanzibar Island (Unguja), Tanzania: a parasitological survey supplemented with questionnaires	Duplicate of another paper	1	1	1
4620	2002	Strickland, G. T. E., H.; Salman, T.; Waked, I.; Abdel-Hamid, M.; Mikhail, N. N.; Esmat, G.; Fix, A.	Role of hepatitis C infection in chronic liver disease in Egypt	Duplicate of another paper	1	1	1
4621	2002	Strickland, G. T. E., H.; Salman, T.; Waked, I.; Abdel-Hamid, M.; Mikhail, N. Nh; Esmat, G.; Fix, A.	Role of hepatitis C infection in chronic liver disease in Egypt	Duplicate of another paper	1	1	1
4622	2002	Teles, H. M. F., C. S.; de Carvalho, M. E.; de Lima, V. R.; Zacharias, F.	Schistosomiasis mansoni in Bananal (State of Sao Paulo, Brazil): II. Intermediate hosts	Duplicate of another paper	1	1	1
4624	2002	Teles, H. M. S. F., C. S.; de Carvalho, M. E.; de Lima, V. R.; Zacharias, F.	Schistosomiasis mansoni in Bananal (State of Sao Paulo, Brazil). II. Intermediate hosts	Duplicate of another paper	1	1	1
4626	2002	Thiengo, S. C. F., M. A.; Boaventura, M. F.; Magalhaes, M. G.; Santos, S. B.	Freshwater snails and Schistosomiasis mansoni in the state of Rio de Janeiro, Brazil: III--Baixadas Mesoregion	Duplicate of another paper	1	1	1
4627	2002	Thiengo, S. C. F., M. A.; Boaventura, M. F.; Magalhaes, M. G.; Santos, S. B.	Freshwater snails and Schistosomiasis mansoni in the state of Rio de Janeiro, Brazil: III--Baixadas Mesoregion	Duplicate of another paper	1	1	1
4628	2002	Thiengo, S. C. F., M. A.; Boaventura, M. F.; Santos, S. B.; Mattos, A. C.	Freshwater snails and Schistosomiasis mansoni in the State of Rio de Janeiro, Brazil: II--Centro Fluminense Mesoregion	Duplicate of another paper	1	1	1
4632	2002	Trachtenberg, J. D. J., M.; Noh, J. C.; Tsang, V. C. W.; Ndoskoi, J.; Koster, F.	Schistosomiasis in expatriates in the Arusha region of Tanzania	Duplicate of another paper	1	1	1
4633	2002	Trachtenberg, J. D. J., M.; Noh, J. C.; Tsang, V. C.; Ndoskoi, J.; Koster, F.	Schistosomiasis in expatriates in the Arusha region of Tanzania	Duplicate of another paper	1	1	1
4634	2002	Trachtenberg, J. D. J., M.; Noh, J. C.; Tsang, V. C.; Ndoskoi, J.; Koster, F.	Schistosomiasis in expatriates in the Arusha region of Tanzania	Duplicate of another paper	1	1	1
4635	2002	Urbani, C. S., M.; Socheat, D.; Pholsena, K.; Strandgaard, H.; Odermatt, P.; Hatz, C.	Epidemiology and control of mekongi schistosomiasis	Duplicate of another paper	1	1	1
4637	2002	Urbani, C. S., M.; Socheat, D.; Pholsena, K.; Strandgaard, H.; Odermatt, P.; Hatz, C.	Epidemiology and control of mekongi schistosomiasis	Duplicate of another paper	1	1	1
4639	2002	Van den Biggelaar, A. H. J. B., S.; Kremsner, P.; Yazdanbakhsh, M.	Immune responses induced by repeated treatment do not result in protective immunity to Schistosoma haematobium: Interleukin (IL)-5 and IL-10 responses	Duplicate of another paper	1	1	1
4640	2002	van den Biggelaar, A. H. J. B., S.; Kremsner, P.; Yazdanbakhsh, M.	Immune responses induced by repeated treatment do not result in protective immunity to Schistosoma haematobium: Interleukin (IL)-5 and IL-10 responses	Duplicate of another paper	1	1	1
4642	2002	Wei, F. H. X., X. J.; Liu, J. B.; Dai, Y. H.; Dussart, G.; Trigwell, J.	Toxicology of a potential molluscicide derived from the plant Solanum xanthocarpum: a preliminary study	Duplicate of another paper	1	1	1
4645	2002	Westerhuis, J. B. M., T. G.	Intestinal parasites in African asylum seekers: prevalence and risk factors. [Dutch]; Darmparasieten bij Afrikaanse asielzoekers: prevalentie en risicofactoren	Duplicate of another paper	1	1	1
4646	2002	Westerhuis, J. B. M., T. G.	Intestinal parasites in African asylum seekers: Prevalence and risk factors. [Dutch]; Darmparasieten bij Afrikaanse asielzoekers: Prevalentie en risicofactoren	Duplicate of another paper	1	1	1
4648	2002	Williams, G. M. S., A. C.; Li, Y.; Feng, Z.; Davis, G. M.; Chen, H.; Ross, A. G. P.; Bergquist, R.; McManus, D. P.	Mathematical modelling of schistosomiasis japonica: Comparison of control strategies in the People's Republic of China	Duplicate of another paper	1	1	1
4649	2002	Williams, G. M. S., A. C.; Li, Y.; Feng, Z.; Davis, G. M.; Chen, H.; Ross, A. G.; Bergquist, R.; McManus, D. P.	Mathematical modelling of schistosomiasis japonica: comparison of control strategies in the People's Republic of China	Duplicate of another paper	1	1	1
4651	2002	Wolmarans, C. T. d. K., K. N.; Strauss, H. D.; Bornman, M.	Daily emergence of Schistosoma mansoni and S. haematobium cercariae from naturally infected snails under field conditions	Duplicate of another paper	1	1	1
4652	2002	Wolmarans, C. T. d. K., K. N.; Strauss, H. D.; Bornman, M.	Daily emergence of Schistosoma mansoni and S-haematobium cercariae from naturally infected snails under field conditions	Duplicate of another paper	1	1	1
4654	2002	Xu, X. L., J.; Wei, F.; Chen, W.; Dai, Y.; Yang, X.; Pan, Q.; Zhang, W.; Xiong, Z.	Study of a new technique on the prevention of Oncomelania hupensis snail dispersal in the irrigation schemes in middle reaches of Yangtze River. [Chinese]	Duplicate of another paper	1	1	1
4656	2002	Yu, D. S., J. N., Jr.; Hutton, G.; Tan, D.; Tanner, M.	Cost-effectiveness analysis of the impacts on infection and morbidity attributable to three chemotherapy schemes against Schistosoma japonicum in hyperendemic areas of the Dongting Lake region, China	Duplicate of another paper	1	1	1
4657	2002	Yuan, H. J., Q.; Zhao, G.; He, N.	Achievements of schistosomiasis control in China	Duplicate of another paper	1	1	1
4660	2002	Yuan, Z. K. Z., X. J.; Zheng, H. L.; Liu, H. Q.; Yan, T.; Chen, N. G.; Gu, X. N.; Wang, W. Z.; Li, G. H.	A case-control study on risk factors for advanced schistosomiasis japonica. [Chinese]	Duplicate of another paper	1	1	1
4661	2002	Zekhnini, A. Y., B.; Moukrim, A.; Rondelaud, D.	Effect of a short period of desiccation during the patent period on cercarial shedding of Schistosoma haematobium from Planorbarius metidjensis	Duplicate of another paper	1	1	1
4663	2002	Zekhnini, A. Y., B.; Moukrim, A.; Rondelaud, D.	Effect of a short period of desiccation during the patent period on cercarial shedding of Schistosoma haematobium from Planorbarius metidjensis	Duplicate of another paper	1	1	1
4664	2002	Zekhnini, A. Y., B.; Moukrim, A.; Rondelaud, D.	Effect of a short period of desiccation during the patent period on cercarial shedding of Schistosoma haematobium from Planorbarius metidjensis	Duplicate of another paper	1	1	1
4665	2002	Zheng, J. G., X. G.; Xu, Y. L.; Ge, J. H.; Yang, X. X.; He, C. H.; Tang, C.; Cai, K. P.; Jiang, Q. W.; Liang, Y. S.; Wang, T. P.; Xu, X. J.; Zhong, J. H.; Yuan, H. C.; Zhou, X. N.	Relationship between the transmission of schistosomiasis japonica and the construction of the Three Gorge Reservoir	Duplicate of another paper	1	1	1
4667	2002	Zheng, J. G., X. G.; Xu, Y. L.; Ge, J. H.; Yang, X. X.; He, C. H.; Tang, C.; Cai, K. P.; Jiang, Q. W.; Liang, Y. S.; Wang, T. P.; Xu, X. J.; Zhong, J. H.; Yuan, H. C.; Zhou, X. N.	Relationship between the transmission of Schistosomiasis japonica and the construction of the Three Gorge Reservoir	Duplicate of another paper	1	1	1
4670	2002	Zhou, X. N. L., D. D.; Yang, H. M.; Chen, H. G.; Sun, L. P.; Yang, G. J.; Hong, Q. B.; Brown, L.; Malone, J. B.	Use of landsat TM satellite surveillance data to measure the impact of the 1998 flood on snail intermediate host dispersal in the lower Yangtze River Basin	Duplicate of another paper	1	1	1
4672	2002		Prevention and control of schistosomiasis and soil-transmitted helminthiasis	Duplicate of another paper	1	1	1
4677	2003	Abdel-Hamid, H. F.	Molluscicidal and in-vitro schistosomicidal activities of the latex and some extracts of some plants belonging to Euphorbiacea	Duplicate of another paper	1	1	1
4679	2003	Ahmed, A. H. R., A.; Ramzy, R. M.	A longitudinal study of schistosome intermediate host snail populations and their trematode infection in certain areas of Egypt	Duplicate of another paper	1	1	1
4683	2003	Aoki, Y. S., K.; Muhoho, N. D.; Noda, S.; Kimura, E.	Cercariometry for detection of transmission sites for schistosomiasis	Duplicate of another paper	1	1	1
4684	2003	Aoki, Y. S., K.; Muhoho, N. D.; Noda, S.; Kimura, E.	Cercariometry for detection of transmission sites for schistosomiasis	Duplicate of another paper	1	1	1
4694	2003	Brito, L. L. B., M. L.; Silva Rde, C.; Assis, A. M.; Reis, M. G.; Parraga, I.; Blanton, R. E.	[Risk factors for iron-deficiency anemia in children and adolescents with intestinal helminthic infections]	Duplicate of another paper	1	1	1
4697	2003	Brouwer, K. C. N., P. D.; Wagatsuma, Y.; Munatsi, A.; Shiff, C. J.	Epidemiological assessment of Schistosoma haematobium-induced kidney and bladder pathology in rural Zimbabwe	Duplicate of another paper	1	1	1
[truncated: 7,141 more rows]

## Sheet: Included studies
ID (codes starting with B denote papers identified from previous reviews' bibliographies, codes starting with R denote papers cited in other papers)	Year	Author	Title
[truncated: 44 more rows]
